# Supplementary material for: Complementary and alternative medicine use in migraine patients: results from a national patient e-survey
Source: Front Neurol. 2024 May 28;15:1378532. doi: 10.3389/fneur.2024.1378532 (PMC11165229; doi:10.3389/fneur.2024.1378532)
Supplement: Supplementary file 1 [file Table_1.XLSX]

## Sheet: FACTOR
Number	CAM groups used	CAM use	Age	SEX	Higher education	Living alone	Residence	Nicotine use	Physical activity	Healthy diet	General health perception	MOH	Frequency	Severity	Duration	Abortive medication	Triptans	Effectiveness	Ability to work	Ability to overcome any illness independently	Natural	Safe	Prophylactic use	Anti-CGRP/Rc mAb	Sick leave	Water	Radiation	Medical diagnostics	Food	Vaccines	Time with migraine	Informed their doctor	Predominant personality	Sam	Eks	Nuo	Neu	Atv	ORAL	CANABIS	TOPICAL	DIET	RELAX	FIZINIS	ACCUPUNCTURE	MASSAGE	OTHER	ADHERENCE	Commorbidities
1	0	0	30	1	1	0	1	0	0	0	2	0	4	10	5	1	0	2	3	5	1	1	0	0	0	2	2	1	2	1	18		Samoningumas	1	0	0	0	0	0	0	0	0	0	0	0	0	0	0	Ne;
2	0	0	38	1	1	1	1	0	0	0	3	0	3	9	4	1	1	2	4	4	4	5	0	0	1	2	4	4	4	4	13		Ekstraversija	0	1	0	0	0	0	0	0	0	0	0	0	0	0	0	Miego sutrikimai (nemiga, miego apneja, neramiu koju sindromas ir kt.) ;Nerimas ;
3	0	0	44	1	1	0	1	0	0	0	4	0	3	9	2	1	1	2	4	1	3	1	1	1	0	3	1	1	1	1	20		Samoningumas	1	0	0	0	0	0	0	0	0	0	0	0	0	0	1	Virskinamojo trakto ligos (refliuksas, gastritas, opalige, dirgliosios zarnos sindromas, hemorojus ir kt.);
4	5	1	27	1	1	0	1	1	1	1	3	0	4	9	3	1	0	2	3	5	4	4	0	0	0	2	1	1	2	2	11	1	Samoningumas	1	0	0	0	0	1	1	0	1	1	1	0	1	0	0	Virskinamojo trakto ligos (refliuksas, gastritas, opalige, dirgliosios zarnos sindromas, hemorojus ir kt.) ;Ginekologiniai susirgimai (endometrioze, policistiniu kiausidziu sindromas, mioma ir kt.) ;
5	0	0	41	1	1	0	2	0	0	0	3	0	3	9	2	1	1	2	3	5	3	3	0	0	0	1	1	1	1	1	21		Samoningumas	1	0	0	0	0	0	0	0	0	0	0	0	0	0	1	Miego sutrikimai (nemiga, miego apneja, neramiu koju sindromas ir kt.) ;Virskinamojo trakto ligos (refliuksas, gastritas, opalige, dirgliosios zarnos sindromas, hemorojus ir kt.) ;
6	0	0	43	1	1	1	1	0	1	1	3		4	8	5	1	1	2	2	3	3	3	0	0	0	3	3	3	3	3	27		Nuosirdumas	0	0	1	0	0	0	0	0	0	0	0	0	0	0	0	sirdies kraujagysliu ligos ar padidejusi ju rizika (arterine hipertenzija (padidejes kraujo spaudimas), cholesterolio padidejimas, daznas sirdies plakimas ir kt.) ;Sanariu ir sistemines jungiamojo audinio ligos (artroze, reaktyvusis artritas, psoriatine artropatija, reumatoidinis artritas, sistemine raudonoji vilklige ir kt.) ;
7	4	1	51	1	1	0	1	0	1	0	4	0	4	2	2	0	0		2	4	4	5	1	0	0	2	2	2	4	1	6	1	Nuosirdumas	0	0	1	0	0	0	0	0	1	1	1	1	0	0	1	Kiti neurologiniai susirgimai (epilepsija, issetine skleroze, insultas ir kt.) ;sirdies kraujagysliu ligos ar padidejusi ju rizika (arterine hipertenzija (padidejes kraujo spaudimas), cholesterolio padidejimas, daznas sirdies plakimas ir kt.) ;Ginekologiniai susirgimai (endometrioze, policistiniu kiausidziu sindromas, mioma ir kt.) ;
8	0	0	37	1	1	0	1	0	0	1	3	0	3	7	4	1	1	2	3	4	1	1	0	0	0	2	2	1	2	1	2		Neuroziskumas	0	0	0	1	0	0	0	0	0	0	0	0	0	0	1	Alergines ligos (bronchine astma, sienlige, odos alergines ligos ir kt.) ;Onkologiniai susirgimai ;
9	0	0	50	2	1	0	1	0	1	1	2	0	1	4	1	1	0	1	2	2	2	2	0	0	0	1	1	1	1	1	4		Ekstraversija	0	1	0	0	0	0	0	0	0	0	0	0	0	0	1	Ne;
10	0	0	21	2	0	1	1	1	1	1	2	0	2	3	1	0	0		2	5	5	4	0	0	0	2	1	1	2	1	6		Nuosirdumas	0	0	1	0	0	0	0	0	0	0	0	0	0	0		Virskinamojo trakto ligos (refliuksas, gastritas, opalige, dirgliosios zarnos sindromas, hemorojus ir kt.) ;Alergines ligos (bronchine astma, sienlige, odos alergines ligos ir kt.) ;Odos ligos (psoriaze, egzema ir kt.) ;
11	0	0	31	1	1	0	1	0	0	0	3	0	4	6	2	1	0	2	2	4	2	2	1	0	1	2	2	1	2	1	15		Samoningumas	1	0	0	0	0	0	0	0	0	0	0	0	0	0	1	Miego sutrikimai (nemiga, miego apneja, neramiu koju sindromas ir kt.) ;Nerimas ;sirdies kraujagysliu ligos ar padidejusi ju rizika (arterine hipertenzija (padidejes kraujo spaudimas), cholesterolio padidejimas, daznas sirdies plakimas ir kt.) ;Virskinamojo trakto ligos (refliuksas, gastritas, opalige, dirgliosios zarnos sindromas, hemorojus ir kt.) ;
12	2	1	25	1	0	0	1	0	0	0	3	0	3	8	4	1	1	2	4	2	1	1	0	0	2	1	1	2	1	1	10	1	Samoningumas	1	0	0	0	0	0	0	0	0	1	1	0	0	0	0	Ne;
13	4	1	34	1	1	1	1	0	0	0	3		2	5	2	1	1	2	2	4	4	1	0	0	1	2	2	2	2	1	18	0	Atvirumas naujovems	0	0	0	0	1	1	0	0	0	1	1	0	1	1	1	Miego sutrikimai (nemiga, miego apneja, neramiu koju sindromas ir kt.) ;Nerimas ;Depresija;
14	4	1	36	2	1	0	1	0	0	0	3	0	1	7	2	0	0		3	5	4	4	0	0	1	1	2	1	2	4	3	0	Nuosirdumas	0	0	1	0	0	1	0	0	0	1	0	1	1	1		Ne;
15	0	0	27	1	1	1	1	0	1	1	2	0	1	8	3	1	0	2	4	5	5	5	0	0	2	2	4	4	4	1	10		Samoningumas	1	0	0	0	0	0	0	0	0	0	0	0	0	0	0	Alergines ligos (bronchine astma, sienlige, odos alergines ligos ir kt.) ;Nerimas ;
16	3	1	34	1	1	0	1	0	0	1	1	0	1	8	4	1	0	2	4	3	4	4	0	0	1	4	2	2	4	4	26	0	Samoningumas	1	0	0	0	0	0	0	1	0	0	1	0	0	1	1	Ne;
17	3	1	37	1	1	0	1	0	1	0	3	0	2	8	5	0	0		3	3	3	3	0	0	0	3	3	3	3	1	14	0	Samoningumas	1	0	0	0	0	0	0	1	0	1	0	0	1	1		sirdies kraujagysliu ligos ar padidejusi ju rizika (arterine hipertenzija (padidejes kraujo spaudimas), cholesterolio padidejimas, daznas sirdies plakimas ir kt.) ;
18	0	0	29	1	1	0	1	0	0	0	3	0	1	7	2	1	1	2	4	1	1	1	0	0	1	2	1	2	2	1	3		Samoningumas	1	0	0	0	0	0	0	0	0	0	0	0	0	0	1	Virskinamojo trakto ligos (refliuksas, gastritas, opalige, dirgliosios zarnos sindromas, hemorojus ir kt.) ;Alergines ligos (bronchine astma, sienlige, odos alergines ligos ir kt.) ;Ginekologiniai susirgimai (endometrioze, policistiniu kiausidziu sindromas, mioma ir kt.) ;
19	1	1	37	1	1	0	1	0	1	1	3	0	3	7	3	1	1	2	3	2	5	2	0	0	1	1	1	1	1	1	14	1	Samoningumas	1	0	0	0	0	0	0	0	0	0	1	0	0	0	0	Virskinamojo trakto ligos (refliuksas, gastritas, opalige, dirgliosios zarnos sindromas, hemorojus ir kt.) ;
20	0	0	32	1	1	0	1	0	0	1	2	0	2	8	3	1	1	2	3	3	3	4	0	0	0	1	1	1	1	1	19		Samoningumas	1	0	0	0	0	0	0	0	0	0	0	0	0	0	1	Endokrininiai susirgimai (skydliaukes funkcijos sutrikimai, cukrinis diabetas ir kt.) ;
21	0	0	48	1	1	0	1	0	0	1	3		6	7	5	1	0	2	3	3	3	4	0	0	1	2	1	2	2	1	23		Samoningumas	1	0	0	0	0	0	0	0	0	0	0	0	0	0	0	Miego sutrikimai (nemiga, miego apneja, neramiu koju sindromas ir kt.) ;
22	0	0	29	1	1	0	1	0	1	0	4	0	1	7	2	1	0	2	4	5	3	3	0	0	2	1	1	2	2	1	22		Nuosirdumas	0	0	1	0	0	0	0	0	0	0	0	0	0	0	0	Virskinamojo trakto ligos (refliuksas, gastritas, opalige, dirgliosios zarnos sindromas, hemorojus ir kt.) ;
23	0	0	45	1	1	0	1	0	1	0	3	0	2	6	5	1	0	2	2	2	3	1	0	0	0	1	1	2	2	1	15		Samoningumas	1	0	0	0	0	0	0	0	0	0	0	0	0	0	0	Endokrininiai susirgimai (skydliaukes funkcijos sutrikimai, cukrinis diabetas ir kt.) ;
24	0	0	37	1	1	0	1	0	0	0	3	0	3	7	5	1	0	2	3	4	3	3	0	0	0	2	1	1	1	2	20		Samoningumas	1	0	0	0	0	0	0	0	0	0	0	0	0	0	0	Ginekologiniai susirgimai (endometrioze, policistiniu kiausidziu sindromas, mioma ir kt.) ;
25	0	0	45	1	1	0	1	0	0	0	3	0	1	10	5	1	0	2	2	5	3	2	0	0	1	3	3	3	3	3	17		Samoningumas	1	0	0	0	0	0	0	0	0	0	0	0	0	0	0	Nerimas ;
26	5	1	52	1	1	1	1	0	0	1	4		4	7	5	1	1	2	3	5	5	4	1	1	1	3	4	3	4	3	39	1	Samoningumas	1	0	0	0	0	1	0	0	1	1	1	0	1	1	0	Nerimas ;Virskinamojo trakto ligos (refliuksas, gastritas, opalige, dirgliosios zarnos sindromas, hemorojus ir kt.) ;Alergines ligos (bronchine astma, sienlige, odos alergines ligos ir kt.) ;
27	0	0	38	1	1	0	1	0	0	0	4	0	6	7	3	1	0	3	3	4	4	3	0	0	0	3	4	3	4	1	24		Nuosirdumas	0	0	1	0	0	0	0	0	0	0	0	0	0	0	1	Nerimas ;Endokrininiai susirgimai (skydliaukes funkcijos sutrikimai, cukrinis diabetas ir kt.) ;
28	0	0	24	1	1	0	1	0	0	0	2	1	2	7	3	1	1	2	3	5	5	5	0	0	0	4	5	5	5	5	6		Samoningumas	1	0	0	0	0	0	0	0	0	0	0	0	0	0	1	Ne;
29	2	1	26	1	1	0	1	0	1	0	2	0	4	7	5	1	1	2	3	3	3	1	0	0	0	4	4	1	4	1	10	1	Samoningumas	1	0	0	0	0	0	1	0	0	0	1	0	1	0	1	Endokrininiai susirgimai (skydliaukes funkcijos sutrikimai, cukrinis diabetas ir kt.) ;
30	0	0	41	1	1	0	2	0	1	1	3	0	2	10	3	1	1	2	2	5	2	4	0	0	0	4	4	4	4	2	16		Ekstraversija	0	1	0	0	0	0	0	0	0	0	0	0	0	0	1	Odos ligos (psoriaze, egzema ir kt.);
31	0	0	56	1	1	0	2	0	0	0	4	0	2	10	4	1	1	2	3	3	5	3	0	0	0	4	4	2	4	5	31		Samoningumas	1	0	0	0	0	0	0	0	0	0	0	0	0	0	0	sirdies kraujagysliu ligos ar padidejusi ju rizika (arterine hipertenzija (padidejes kraujo spaudimas), cholesterolio padidejimas, daznas sirdies plakimas ir kt.) ;Virskinamojo trakto ligos (refliuksas, gastritas, opalige, dirgliosios zarnos sindromas, hemorojus ir kt.) ;Alergines ligos (bronchine astma, sienlige, odos alergines ligos ir kt.) ;
32	0	0	22	1	1	0	1	0	1	1	4	0	3	8	5	1	1	3	4	5	4	4	0	0	3	2	4	2	5	2	6		Samoningumas	1	0	0	0	0	0	0	0	0	0	0	0	0	0	1	Ginekologiniai susirgimai (endometrioze, policistiniu kiausidziu sindromas, mioma ir kt.) ;
33	0	0	23	1	1	1	2	1	0	1	3	0	4	5	3	0	0		4	5	3	3	0	0	1	2	2	2	2	1	10		Nuosirdumas	0	0	1	0	0	0	0	0	0	0	0	0	0	0		Ne;
34	0	0	26	1	1	0	1	0	1	0	3	0	4	8	5	1	1	2	4	3	2	3	0	0	0	2	1	1	2	1	2		Samoningumas	1	0	0	0	0	0	0	0	0	0	0	0	0	0	1	Ne;
35	0	0	34	1	1	0	2	0	0	0	4		5	9	5	1	1	2	2	2	2	1	0	0	1	2	2	4	4	2	26		Nuosirdumas	0	0	1	0	0	0	0	0	0	0	0	0	0	0	0	Nerimas ;Endokrininiai susirgimai (skydliaukes funkcijos sutrikimai, cukrinis diabetas ir kt.) ;Virskinamojo trakto ligos (refliuksas, gastritas, opalige, dirgliosios zarnos sindromas, hemorojus ir kt.) ;Odos ligos (psoriaze, egzema ir kt.) ;
36	0	0	28	1	1	0	1	1	0	0	3	1	4	7	5	1	1	2	3	4	5	3	1	0	1	1	4	4	4	1	20		Samoningumas	1	0	0	0	0	0	0	0	0	0	0	0	0	0	0	Nerimas ;Endokrininiai susirgimai (skydliaukes funkcijos sutrikimai, cukrinis diabetas ir kt.) ;Odos ligos (psoriaze, egzema ir kt.) ;Ginekologiniai susirgimai (endometrioze, policistiniu kiausidziu sindromas, mioma ir kt.) ;
37	0	0	26	2	1	0	2	0	1	1	1	0	1	9	2	1	1	1	3	5	2	3	0	0	2	2	2	2	2	1	8		Samoningumas	1	0	0	0	0	0	0	0	0	0	0	0	0	0	1	Ne;
38	4	1	59	1	1	0	2	0	0	1	4	0	2	10	4	1	0	2	3	5	5	5	0	0	2	4	4	4	5	1	31	1	Nuosirdumas	0	0	1	0	0	1	0	0	1	1	1	0	0	0	0	Miego sutrikimai (nemiga, miego apneja, neramiu koju sindromas ir kt.) ;Virskinamojo trakto ligos (refliuksas, gastritas, opalige, dirgliosios zarnos sindromas, hemorojus ir kt.) ;
39	0	0	26	1	1	0	1	0	1	1	3	0	2	9	3	1	1	2	4	1	2	2	0	0	2	2	1	4	1	5	4		Neuroziskumas	0	0	0	1	0	0	0	0	0	0	0	0	0	0	1	Ne;
40	0	0	34	1	1	0	1	0	0	1	3		2	10	4	1	0	2	3	4	3	3	0	0	1	2	4	2	4	2	11		Neuroziskumas	0	0	0	1	0	0	0	0	0	0	0	0	0	0	0	Alergines ligos (bronchine astma, sienlige, odos alergines ligos ir kt.) ;Esencine trombocitemija;
41	5	1	24	1	1	1	1	1	1	1	3	0	1	8	3	0	0		3	4	5	4	0	0	2	2	2	2	4	1	10	0	Atvirumas naujovems	0	0	0	0	1	0	1	0	1	1	1	0	0	1		Miego sutrikimai (nemiga, miego apneja, neramiu koju sindromas ir kt.) ;Nerimas ;
42	0	0	33	1	1	0	1	0	0	1	3	0	1	10	2	1	1	1	4	4	5	5	0	0	3	2	4	1	2	5	6		Samoningumas	1	0	0	0	0	0	0	0	0	0	0	0	0	0	1	Nerimas ;Odos ligos (psoriaze, egzema ir kt.) ;
43	1	1	51	1	1	0	2	0	1	1	5	1	5	6	3	1	1	2	3	2	4	1	1	1	1	1	1	1	1	1	25	0	Samoningumas	1	0	0	0	0	0	0	0	0	0	1	0	1	0	1	Miego sutrikimai (nemiga, miego apneja, neramiu koju sindromas ir kt.) ;Nerimas ;sirdies kraujagysliu ligos ar padidejusi ju rizika (arterine hipertenzija (padidejes kraujo spaudimas), cholesterolio padidejimas, daznas sirdies plakimas ir kt.) ;Virskinamojo trakto ligos (refliuksas, gastritas, opalige, dirgliosios zarnos sindromas, hemorojus ir kt.) ;
44	0	0	24	2	1	0	1	1	0	0	2	0	2	7	2	1	0	3	2	1	2	1	0	0	0	4	2	1	2	2	8		Samoningumas	1	0	0	0	0	0	0	0	0	0	0	0	0	0	0	Ne;
45	0	0	38	1	1	0	1	0	0	1	3	0	3	10	5	1	1	1	3	5	2	2	0	0	0	2	4	4	4	4	22		Samoningumas	1	0	0	0	0	0	0	0	0	0	0	0	0	0	1	Nerimas ;Endokrininiai susirgimai (skydliaukes funkcijos sutrikimai, cukrinis diabetas ir kt.) ;sirdies kraujagysliu ligos ar padidejusi ju rizika (arterine hipertenzija (padidejes kraujo spaudimas), cholesterolio padidejimas, daznas sirdies plakimas ir kt.) ;Virskinamojo trakto ligos (refliuksas, gastritas, opalige, dirgliosios zarnos sindromas, hemorojus ir kt.) ;
46	0	0	22	1	0	0	1	1	1	0	2	0	2	7	1	1	1	2	1	5	3	3	0	0	1	2	3	3	3	3	2		Nuosirdumas	0	0	1	0	0	0	0	0	0	0	0	0	0	0	1	Nerimas ;
47	0	0	59	1	1	1	1	0	1	1	4	1	4	10	4	1	1	2	3	3	5	3	1	1	0	4	4	4	4	4	44		Neuroziskumas	0	0	0	1	0	0	0	0	0	0	0	0	0	0	1	Nerimas ;Endokrininiai susirgimai (skydliaukes funkcijos sutrikimai, cukrinis diabetas ir kt.) ;sirdies kraujagysliu ligos ar padidejusi ju rizika (arterine hipertenzija (padidejes kraujo spaudimas), cholesterolio padidejimas, daznas sirdies plakimas ir kt.) ;Virskinamojo trakto ligos (refliuksas, gastritas, opalige, dirgliosios zarnos sindromas, hemorojus ir kt.) ;Ginekologiniai susirgimai (endo…
48	0	0	33	1	1	0	1	0	1	1	2	0	2	7	4	1	0	2	3	2	1	1	0	0	0	2	1	1	2	2	4		Samoningumas	1	0	0	0	0	0	0	0	0	0	0	0	0	0	0	Ne;
49	0	0	25	1	1	1	1	0	1	0	1	0	2	4	2	1	1	1	4	5	2	2	0	0	0	1	1	2	1	1	6		Samoningumas	1	0	0	0	0	0	0	0	0	0	0	0	0	0	0	Ne;
50	0	0	41	1	1	0	1	0	0	0	3	0	3	8	5	1	1	2	3	1	4	2	0	0	0	4	4	1	2	1	22		Ekstraversija	0	1	0	0	0	0	0	0	0	0	0	0	0	0	0	Ne;
51	4	1	33	1	1	0	1	0	0	1	4	1	6	5	5	1	0	2	3	1	2	2	0	0	1	1	2	2	2	1	13	1	Samoningumas	1	0	0	0	0	0	0	1	1	0	1	0	1	1	0	Nerimas ;Virskinamojo trakto ligos (refliuksas, gastritas, opalige, dirgliosios zarnos sindromas, hemorojus ir kt.) ;
52	3	1	38	1	1	0	1	0	1	1	2	0	1	8	5	1	0	2	3	3	4	3	0	0	1	2	2	1	4	4	5	0	Samoningumas	1	0	0	0	0	0	0	1	0	0	1	0	1	1	0	Ne;
53	3	1	50	1	1	1	2	0	1	1	3	0	2	8	3	1	1	2	3	2	4	2	0	0	1	3	5	3	5	5	34	0	Samoningumas	1	0	0	0	0	0	0	0	1	1	1	0	0	0	0	Nerimas ;
54	5	1	54	1	1	0	2	0	1	1	4	0	6	8	5	1	1	2	3	5	3	3	1	0	3	4	1	2	2	2	42	1	Nuosirdumas	0	0	1	0	0	0	0	1	1	1	1	0	1	1	0	sirdies kraujagysliu ligos ar padidejusi ju rizika (arterine hipertenzija (padidejes kraujo spaudimas), cholesterolio padidejimas, daznas sirdies plakimas ir kt.) ;
55	1	1	38	1	1	0	1	0	1	0	2	0	6	9	3	1	1	3	3	5	4	4	0	0	1	4	4	2	4	2	3	0	Samoningumas	1	0	0	0	0	0	0	0	0	0	1	0	1	0	0	Ne;
56	0	0	30	1	1	0	1	0	0	1	5	1	4	7	5	1	1	2	4	4	2	2	0	0	2	1	1	1	1	1	14		Samoningumas	1	0	0	0	0	0	0	0	0	0	0	0	0	0	1	Ginekologiniai susirgimai (endometrioze, policistiniu kiausidziu sindromas, mioma ir kt.) ;
57	0	0	24	1	1	0	1	1	0	0	3	0	3	7	3	1	0	2	4	5	4	4	0	0	1	5	5	5	5	2	11		Samoningumas	1	0	0	0	0	0	0	0	0	0	0	0	0	0	0	Ne;
58	0	0	45	1	1	0	1	0	0	0	4	0	4	7	3	1	0	2	3	4	4	4	0	0	0	2	2	4	4	5	7		Samoningumas	1	0	0	0	0	0	0	0	0	0	0	0	0	0	0	sirdies kraujagysliu ligos ar padidejusi ju rizika (arterine hipertenzija (padidejes kraujo spaudimas), cholesterolio padidejimas, daznas sirdies plakimas ir kt.) ;Alergines ligos (bronchine astma, sienlige, odos alergines ligos ir kt.) ;Odos ligos (psoriaze, egzema ir kt.) ;
59	5	1	30	1	1	1	1	0	0	1	4	0	3	8	3	1	1	2	3	4	5	5	1	1	0	4	2	1	4	2	14	1	Samoningumas	1	0	0	0	0	1	0	1	1	1	1	0	1	0	1	Ne;
60	0	0	31	1	1	1	1	0	0	0	3	0	5	5	3	1	1	2	2	4	2	3	0	0	1	4	2	2	2	1	19		Samoningumas	1	0	0	0	0	0	0	0	0	0	0	0	0	0	0	Virskinamojo trakto ligos (refliuksas, gastritas, opalige, dirgliosios zarnos sindromas, hemorojus ir kt.) ;
61	4	1	34	1	1	0	2	0	0	1	3		5	10	5	1	1	2	3	2	4	2	1	1	1	2	1	1	1	1	14	0	Ekstraversija	0	1	0	0	0	0	0	1	1	0	1	0	0	1	0	sirdies kraujagysliu ligos ar padidejusi ju rizika (arterine hipertenzija (padidejes kraujo spaudimas), cholesterolio padidejimas, daznas sirdies plakimas ir kt.) ;Virskinamojo trakto ligos (refliuksas, gastritas, opalige, dirgliosios zarnos sindromas, hemorojus ir kt.) ;
62	5	1	29	1	1	0	1	0	0	1	3	0	3	9	5	1	1	2	3	4	3	1	1	0	2	2	1	2	2	1	8	1	Samoningumas	1	0	0	0	0	0	1	0	1	1	1	1	0	0	1	Virskinamojo trakto ligos (refliuksas, gastritas, opalige, dirgliosios zarnos sindromas, hemorojus ir kt.) ;Ginekologiniai susirgimai (endometrioze, policistiniu kiausidziu sindromas, mioma ir kt.) ;
63	0	0	38	1	0	0	2	0	1	1	3	0	5	9	2	1	1	1	3	1	3	3	1	1	1	2	1	1	1	4	19		Ekstraversija	0	1	0	0	0	0	0	0	0	0	0	0	0	0	1	Ne;
64	4	1	32	1	1	0	1	1	1	0	2	1	4	8	3	1	1	2	3	3	2	4	0	0	2	3	3	2	2	1	16	0	Nuosirdumas	0	0	1	0	0	1	0	0	1	0	1	0	0	1	1	Odos ligos (psoriaze, egzema ir kt.) ;
65	0	0	51	1	0	0	1	0	0	0	4		5	10	2	1	1	2	3	4	4	3	1	0	0	4	2	2	5	5	21		Atvirumas naujovems	0	0	0	0	1	0	0	0	0	0	0	0	0	0	1	Nerimas ;
66	3	1	34	2	0	0	1	1	0	0	4	0	2	8	1	1	0	2	2	4	4	4	0	0	1	1	1	1	1	2	18	0	Neuroziskumas	0	0	0	1	0	1	0	0	1	0	1	0	0	0	0	Nerimas ;Depresija;Panikos atakos;
67	1	1	50	1	1	0	1	0	1	1	4	0	5	9	3	1	1	2	4	2	2	4	1	0	2	4	2	1	2	1	40	0	Samoningumas	1	0	0	0	0	0	0	0	0	0	1	0	1	0	1	Sanariu ir sistemines jungiamojo audinio ligos (artroze, reaktyvusis artritas, psoriatine artropatija, reumatoidinis artritas, sistemine raudonoji vilklige ir kt.) ;
68	4	1	53	1	1	0	2	0	0	0	5	0	3	4	4	1	1	2	3	4	4	5	1	0	2	4	2	2	4	1	42	1	Samoningumas	1	0	0	0	0	0	0	0	1	1	1	0	1	1	1	Miego sutrikimai (nemiga, miego apneja, neramiu koju sindromas ir kt.) ;Virskinamojo trakto ligos (refliuksas, gastritas, opalige, dirgliosios zarnos sindromas, hemorojus ir kt.) ;Sanariu ir sistemines jungiamojo audinio ligos (artroze, reaktyvusis artritas, psoriatine artropatija, reumatoidinis artritas, sistemine raudonoji vilklige ir kt.) ;
69	4	1	42	1	1	0	1	0	1	0	3	1	4	8	5	1	1	1	3	4	3	1	1	1	0	4	4	1	2	4	30	1	Nuosirdumas	0	0	1	0	0	1	0	1	0	0	0	1	1	1	1	Ne;
70	0	0	38	1	1	0	1	0	0	1	2	0	2	7	5	1	1	2	3	4	5	1	0	0	0	1	1	1	1	1	3		Samoningumas	1	0	0	0	0	0	0	0	0	0	0	0	0	0	1	Ne;
71	2	1	26	1	1	0	1	0	0	1	4	0	3	4	3	1	0	2	3	4	4	1	0	0	2	2	1	2	4	1	23	1	Nuosirdumas	0	0	1	0	0	0	0	1	0	1	0	0	0	0	0	Ne;
72	0	0	39	1	1	0	2	0	0	1	2	0	2	8	2	1	1	2	2	2	4	4	0	0	0	2	4	4	5	4	8		Ekstraversija	0	1	0	0	0	0	0	0	0	0	0	0	0	0	0	Ne;
73	2	1	29	1	1	1	1	0	0	1	4	1	3	8	1	1	1	1	1	4	4	3	1	1	0	1	1	1	1	1	7	1	Ekstraversija	0	1	0	0	0	0	0	0	0	1	1	0	0	0	1	Endokrininiai susirgimai (skydliaukes funkcijos sutrikimai, cukrinis diabetas ir kt.) ;Sanariu ir sistemines jungiamojo audinio ligos (artroze, reaktyvusis artritas, psoriatine artropatija, reumatoidinis artritas, sistemine raudonoji vilklige ir kt.) ;Ginekologiniai susirgimai (endometrioze, policistiniu kiausidziu sindromas, mioma ir kt.) ;
74	0	0	30	1	1	1	1	0	0	1	1		2	10	5	1	1	3	4	4	4	2	0	0	0	4	1	2	4	1	5		Samoningumas	1	0	0	0	0	0	0	0	0	0	0	0	0	0	1	Miego sutrikimai (nemiga, miego apneja, neramiu koju sindromas ir kt.) ;
75	2	1	27	1	1	0	2	1	1	1	3	0	2	7	3	1	1	2	4	4	3	3	0	0	2	1	2	2	2	2	14	0	Samoningumas	1	0	0	0	0	0	0	0	0	1	1	0	0	0	1	Miego sutrikimai (nemiga, miego apneja, neramiu koju sindromas ir kt.) ;
76	5	1	43	1	1	1	1	0	0	1	5	1	5	10	5	1	1	3	3	1	2	5	1	1	2	1	2	2	2	5	8	1	Samoningumas	1	0	0	0	0	0	0	1	1	1	1	1	0	0	0	Virskinamojo trakto ligos (refliuksas, gastritas, opalige, dirgliosios zarnos sindromas, hemorojus ir kt.) ;Alergines ligos (bronchine astma, sienlige, odos alergines ligos ir kt.) ;Odos ligos (psoriaze, egzema ir kt.) ;Ginekologiniai susirgimai (endometrioze, policistiniu kiausidziu sindromas, mioma ir kt.) ;
77	0	0	43	1	1	0	2	0	0	0	3	0	3	9	2	1	1	2	4	3	3	3	0	0	0	3	3	3	3	3	21		Nuosirdumas	0	0	1	0	0	0	0	0	0	0	0	0	0	0	1	Ne;
78	0	0	38	1	0	0	2	0	0	1	4	0	3	5	2	1	1	2	3	3	3	3	0	0	0	3	2	2	2	5	22		Nuosirdumas	0	0	1	0	0	0	0	0	0	0	0	0	0	0	0	Ne;
79	5	1	42	2	1	0	1	0	1	1	2	0	2	5	4	1	1	2	3	4	4	4	1	0	0	4	1	1	4	1	8	0	Ekstraversija	0	1	0	0	0	0	0	1	1	1	1	0	0	1	0	sirdies kraujagysliu ligos ar padidejusi ju rizika (arterine hipertenzija (padidejes kraujo spaudimas), cholesterolio padidejimas, daznas sirdies plakimas ir kt.) ;
80	2	1	37	1	1	0	1	1	0	0	4	0	3	8	4	1	1	2	3	4	5	4	0	0	0	3	2	2	2	1	20	0	Samoningumas	1	0	0	0	0	0	0	0	1	0	1	0	0	0	1	Virskinamojo trakto ligos (refliuksas, gastritas, opalige, dirgliosios zarnos sindromas, hemorojus ir kt.) ;
81	5	1	34	1	1	0	1	0	0	0	2	0	2	8	2	1	1	2	2	5	5	4	0	0	0	4	4	4	5	2	12	0	Samoningumas	1	0	0	0	0	1	1	1	0	0	0	1	1	1	0	Alergines ligos (bronchine astma, sienlige, odos alergines ligos ir kt.) ;
82	4	1	49	1	1	1	1	0	1	1	3	0	3	8	4	1	1	2	2	5	4	2	0	0	0	2	2	1	2	2	19	1	Samoningumas	1	0	0	0	0	0	0	1	1	1	1	0	1	0	1	Endokrininiai susirgimai (skydliaukes funkcijos sutrikimai, cukrinis diabetas ir kt.) ;
83	0	0	59	1	1	0	2	0	1	1	3	0	4	9	5	1	1	2	3	3	3	5	0	0	0	3	3	3	3	3	39		Samoningumas	1	0	0	0	0	0	0	0	0	0	0	0	0	0	1	Ne;
84	0	0	36	1	0	0	2	0	1	0	4	0	6	10	5	1	1	3	3	4	4	5	0	0	0	3	2	1	2	2	30		Nuosirdumas	0	0	1	0	0	0	0	0	0	0	0	0	0	0	1	Odos ligos (psoriaze, egzema ir kt.) ;sirdies kraujagysliu ligos ar padidejusi ju rizika (arterine hipertenzija (padidejes kraujo spaudimas), cholesterolio padidejimas, daznas sirdies plakimas ir kt.) ;
85	0	0	37	1	1	0	1	0	0	1	3	0	4	7	3	1	1	2	2	4	4	2	0	0	0	2	2	2	4	1	19		Samoningumas	1	0	0	0	0	0	0	0	0	0	0	0	0	0	1	Ginekologiniai susirgimai (endometrioze, policistiniu kiausidziu sindromas, mioma ir kt.) ;
86	1	1	27	1	1	0	2	0	0	0	3	1	2	6	3	1	1	2	3	2	2	4	1	1	1	2	2	2	2	2	22	1	Samoningumas	1	0	0	0	0	0	0	0	0	0	0	0	0	1	1	Endokrininiai susirgimai (skydliaukes funkcijos sutrikimai, cukrinis diabetas ir kt.) ;
87	3	1	57	1	1	0	2	0	0	1	4	1	3	8	5	1	1	2	4	4	4	4	0	0	0	4	1	2	4	1	18	1	Samoningumas	1	0	0	0	0	0	0	0	1	0	1	1	1	0	1	Endokrininiai susirgimai (skydliaukes funkcijos sutrikimai, cukrinis diabetas ir kt.) ;sirdies kraujagysliu ligos ar padidejusi ju rizika (arterine hipertenzija (padidejes kraujo spaudimas), cholesterolio padidejimas, daznas sirdies plakimas ir kt.) ;Odos ligos (psoriaze, egzema ir kt.) ;
88	3	1	30	1	1	0	1	0	0	1	2	0	2	8	3	1	0	2	4	4	3	2	0	0	1	1	1	1	4	1	4	0	Samoningumas	1	0	0	0	0	0	0	1	0	1	1	0	1	0	1	Nerimas ;Virskinamojo trakto ligos (refliuksas, gastritas, opalige, dirgliosios zarnos sindromas, hemorojus ir kt.) ;Sanariu ir sistemines jungiamojo audinio ligos (artroze, reaktyvusis artritas, psoriatine artropatija, reumatoidinis artritas, sistemine raudonoji vilklige ir kt.) ;
89	0	0	62	1	1	1	2	0	1	1	3	0	4	9	2	0	0		3	1	3	3	1	0	1	4	1	2	4	1	32		Samoningumas	1	0	0	0	0	0	0	0	0	0	0	0	0	0	0	sirdies kraujagysliu ligos ar padidejusi ju rizika (arterine hipertenzija (padidejes kraujo spaudimas), cholesterolio padidejimas, daznas sirdies plakimas ir kt.) ;
90	0	0	37	1	1	0	1	0	0	0	3	0	4	7	3	1	1	2	4	2	2	2	1	1	0	1	1	1	1	1	22		Samoningumas	1	0	0	0	0	0	0	0	0	0	0	0	0	0	1	Virskinamojo trakto ligos (refliuksas, gastritas, opalige, dirgliosios zarnos sindromas, hemorojus ir kt.) ;sirdies kraujagysliu ligos ar padidejusi ju rizika (arterine hipertenzija (padidejes kraujo spaudimas), cholesterolio padidejimas, daznas sirdies plakimas ir kt.) ;
91	0	0	53	1	1	1	2	0	0	0	4	0	4	7	3	1	1	2	3	4	3	3	0	0	1	2	4	4	5	2	10		Ekstraversija	0	1	0	0	0	0	0	0	0	0	0	0	0	0	1	Miego sutrikimai (nemiga, miego apneja, neramiu koju sindromas ir kt.) ;Nerimas ;Depresija;Endokrininiai susirgimai (skydliaukes funkcijos sutrikimai, cukrinis diabetas ir kt.) ;sirdies kraujagysliu ligos ar padidejusi ju rizika (arterine hipertenzija (padidejes kraujo spaudimas), cholesterolio padidejimas, daznas sirdies plakimas ir kt.) ;Onkologiniai susirgimai ;
92	4	1	49	1	1	0	1	0	0	1	3	1	4	8	2	1	1	2	2	4	4	4	1	1	0	2	2	1	2	2	19	1	Samoningumas	1	0	0	0	0	1	0	1	0	0	1	0	1	1	0	Ne;
93	2	1	35	1	1	0	1	0	1	1	2	0	3	8	4	1	1	1	2	5	4	3	0	0	0	2	2	1	2	1	23	1	Nuosirdumas	0	0	1	0	0	0	0	0	0	1	1	0	0	0	1	Ne;
94	3	1	32	1	1	0	1	0	0	1	4	0	1	9	5	1	0	3	3	5	2	2	0	0	0	2	1	1	2	1	18	1	Nuosirdumas	0	0	1	0	0	0	0	0	1	1	1	0	0	0	1	Ne;
95	0	0	41	1	1	0	2	1	0	0	4	0	3	1	2	1	1	2	3	2	3	2	1	0	0	2	4	2	4	1	27		Samoningumas	1	0	0	0	0	0	0	0	0	0	0	0	0	0	1	Nerimas ;
96	1	1	43	1	0	0	2	0	1	1	5	1	1	10	5	0	0		4	1	3	3	1	1	0	1	4	4	4	4	27	0	Samoningumas	1	0	0	0	0	0	0	0	1	0	0	0	0	0	1	Nerimas ;Virskinamojo trakto ligos (refliuksas, gastritas, opalige, dirgliosios zarnos sindromas, hemorojus ir kt.) ;Miego sutrikimai (nemiga, miego apneja, neramiu koju sindromas ir kt.) ;
97	0	0	39	1	1	0	1	0	0	1	2	0	2	8	4	1	1	2	3	5	4	2	1	0	0	1	2	1	1	1	23		Samoningumas	1	0	0	0	0	0	0	0	0	0	0	0	0	0	1	sirdies kraujagysliu ligos ar padidejusi ju rizika (arterine hipertenzija (padidejes kraujo spaudimas), cholesterolio padidejimas, daznas sirdies plakimas ir kt.) ;
98	2	1	34	1	1	0	2	0	0	0	3	0	6	9	4	1	1	2	4	3	5	5	0	0	0	5	1	1	5	4	16	0	Samoningumas	1	0	0	0	0	0	0	0	0	0	1	1	0	0	0	Ne;
99	0	0	46	1	0	0	2	0	1	1	3	0	3	8	3	1	1	2	3	4	4	2	0	0	1	2	2	2	2	2	19		Nuosirdumas	0	0	1	0	0	0	0	0	0	0	0	0	0	0	0	Ne;
100	0	0	35	1	1	0	2	0	0	1	4	0	4	10	5	1	1	2	2	2	2	4	1	0	0	1	1	1	1	1	19		Samoningumas	1	0	0	0	0	0	0	0	0	0	0	0	0	0	1	sirdies kraujagysliu ligos ar padidejusi ju rizika (arterine hipertenzija (padidejes kraujo spaudimas), cholesterolio padidejimas, daznas sirdies plakimas ir kt.) ;Miego sutrikimai (nemiga, miego apneja, neramiu koju sindromas ir kt.) ;Nerimas ;Depresija;
101	0	0	42	1	1	0	1	0	1	1	3	0	3	7	4	1	0	2	2	4	2	2	1	0	1	3	3	3	3	2	12		Ekstraversija	0	1	0	0	0	0	0	0	0	0	0	0	0	0	0	Nerimas ;Endokrininiai susirgimai (skydliaukes funkcijos sutrikimai, cukrinis diabetas ir kt.) ;
102	0	0	39	1	1	0	2	0	1	1	3	1	4	8	3	1	1	2	2	1	4	1	1	1	0	1	1	1	1	1	23		Samoningumas	1	0	0	0	0	0	0	0	0	0	0	0	0	0	1	Ne;
103	2	1	48	1	1	0	2	0	0	1	4	0	3	7	5	1	1	2	3	3	3	3	0	0	0	2	1	1	2	1	21	0	Samoningumas	1	0	0	0	0	1	0	0	1	0	0	0	0	0	1	Ne;
104	3	1	42	1	1	0	1	1	0	1	3	0	1	8	5	1	1	2	3	4	3	1	1	1	0	1	1	1	1	1	26	1	Samoningumas	1	0	0	0	0	0	0	0	1	0	1	1	0	0	1	Ne;
105	0	0	36	1	1	0	1	1	0	0	3	0	3	8	5	1	1	2	2	2	3	1	0	0	0	1	1	1	1	2	18		Samoningumas	1	0	0	0	0	0	0	0	0	0	0	0	0	0	1	antsvoris;
106	8	1	33	2	1	1	2	0	1	1	5	0	6	7	5	1	0	2	3	4	2	2	0	0	2	1	1	1	1	1	3	1	Nuosirdumas	0	0	1	0	0	1	1	1	1	1	1	1	1	1	1	Nedidele sakandzio disfunkcija;
107	1	1	42	1	1	0	1	0	1	1	3	0	3	7	3	1	1	2	3	3	3	2	0	0	0	1	1	2	2	1	17	1	Samoningumas	1	0	0	0	0	0	0	0	0	0	1	0	0	0	1	Sanariu ir sistemines jungiamojo audinio ligos (artroze, reaktyvusis artritas, psoriatine artropatija, reumatoidinis artritas, sistemine raudonoji vilklige ir kt.) ;
108	3	1	48	1	1	0	1	0	1	0	4	0	3	8	5	1	1	2	3	5	4	4	0	0	0	3	3	3	5	4	30	1	Ekstraversija	0	1	0	0	0	0	0	0	1	1	1	0	1	0	0	Onkologiniai susirgimai ;
109	0	0	32	1	1	0	1	0	0	1	3	0	4	10	5	1	1	2	3	5	4	4	1	1	0	1	1	1	2	1	16		Samoningumas	1	0	0	0	0	0	0	0	0	0	0	0	0	0	1	Ne;
110	2	1	42	1	1	0	2	0	0	1	5		4	5	5	1	1	3	3	3	4	4	0	0	1	4	4	2	4	4	20	0	Nuosirdumas	0	0	1	0	0	0	0	0	0	0	1	0	0	1	0	Virskinamojo trakto ligos (refliuksas, gastritas, opalige, dirgliosios zarnos sindromas, hemorojus ir kt.) ;
111	1	1	35	1	1	0	1	0	0	0	4	0	4	7	5	1	1	2	3	4	3	3	0	0	1	1	1	1	1	2	22	0	Samoningumas	1	0	0	0	0	0	0	0	0	0	0	1	1	0	0	Depresija;
112	0	0	38	1	0	0	2	1	1	1	4	0	6	10	5	1	1	2	4	3	3	5	0	0	3	5	5	5	5	5	25		Nuosirdumas	0	0	1	0	0	0	0	0	0	0	0	0	0	0	1	Ne;
113	5	1	25	1	0	0	1	0	0	1	3	0	4	8	4	1	1	2	3	4	5	2	0	0	2	1	1	1	1	2	8	1	Nuosirdumas	0	0	1	0	0	0	1	0	1	0	1	1	1	1	1	Ne;
114	4	1	40	1	1	0	1	0	1	1	2	0	2	8	3	1	1	2	3	5	5	4	0	0	0	2	2	2	2	1	17	0	Samoningumas	1	0	0	0	0	0	0	0	1	1	1	1	1	0	0	Ne;Virskinamojo trakto ligos (refliuksas, gastritas, opalige, dirgliosios zarnos sindromas, hemorojus ir kt.) ;
115	6	1	40	1	1	0	2	0	1	1	4	0	3	10	5	1	1	4	3	2	5	2	0	0	0	2	2	1	2	1	16	1	Samoningumas	1	0	0	0	0	1	0	1	1	1	0	1	0	1	1	Alergines ligos (bronchine astma, sienlige, odos alergines ligos ir kt.) ;
116	1	1	34	1	1	1	1	0	0	0	4	0	5	8	5	1	1	2	3	3	4	4	0	0	1	3	2	1	3	4	4	1	Neuroziskumas	0	0	0	1	0	0	0	0	0	0	1	0	1	0	1	Miego sutrikimai (nemiga, miego apneja, neramiu koju sindromas ir kt.) ;
117	2	1	32	1	1	0	1	0	0	1	3	0	2	4	4	1	1	2	3	4	4	3	0	0	1	1	1	1	1	1	16	0	Samoningumas	1	0	0	0	0	0	0	1	0	0	1	0	0	0	0	Ne;
118	4	1	42	1	1	0	1	1	1	1	3	0	1	8	5	1	0	2	4	4	2	4	0	0	0	3	3	3	3	4	7	0	Nuosirdumas	0	0	1	0	0	0	0	1	1	0	1	0	0	1	0	Endokrininiai susirgimai (skydliaukes funkcijos sutrikimai, cukrinis diabetas ir kt.) ;Virskinamojo trakto ligos (refliuksas, gastritas, opalige, dirgliosios zarnos sindromas, hemorojus ir kt.) ;Sanariu ir sistemines jungiamojo audinio ligos (artroze, reaktyvusis artritas, psoriatine artropatija, reumatoidinis artritas, sistemine raudonoji vilklige ir kt.) ;
119	0	0	39	1	1	0	2	0	1	1	3		6	8	3	1	1	3	3	1	3	3	0	0	0	3	3	3	2	2	27		Samoningumas	1	0	0	0	0	0	0	0	0	0	0	0	0	0	1	Miego sutrikimai (nemiga, miego apneja, neramiu koju sindromas ir kt.) ;
120	0	0	36	1	1	0	1	0	1	0	4	1	4	10	3	1	1	2	3	4	4	1	0	0	1	4	4	1	4	1	7		Samoningumas	1	0	0	0	0	0	0	0	0	0	0	0	0	0	1	Ne;
121	7	1	30	1	1	1	2	0	1	1	4	0	2	9	3	1	0	2	4	4	5	2	0	0	0	4	2	2	4	5	15	0	Ekstraversija	0	1	0	0	0	1	1	1	1	1	1	0	0	1	0	sirdies kraujagysliu ligos ar padidejusi ju rizika (arterine hipertenzija (padidejes kraujo spaudimas), cholesterolio padidejimas, daznas sirdies plakimas ir kt.) ;Ginekologiniai susirgimai (endometrioze, policistiniu kiausidziu sindromas, mioma ir kt.) ;Depresija;Nerimas ;
122	1	1	20	1	0	1	2	0	0	0	4	0	2	9	5	1	0	2	3	5	4	3	1	0	1	1	1	1	3	1	10	0	Nuosirdumas	0	0	1	0	0	0	0	0	0	0	1	0	0	0	0	Miego sutrikimai (nemiga, miego apneja, neramiu koju sindromas ir kt.) ;Nerimas ;
123	6	1	54	1	1	0	2	0	1	1	3	0	4	8	3	1	1	2	3	4	3	2	1	1	1	4	2	2	4	2	41	1	Samoningumas	1	0	0	0	0	1	0	1	1	1	1	0	1	1	0	Miego sutrikimai (nemiga, miego apneja, neramiu koju sindromas ir kt.) ;sirdies kraujagysliu ligos ar padidejusi ju rizika (arterine hipertenzija (padidejes kraujo spaudimas), cholesterolio padidejimas, daznas sirdies plakimas ir kt.) ;Alergines ligos (bronchine astma, sienlige, odos alergines ligos ir kt.) ;Ginekologiniai susirgimai (endometrioze, policistiniu kiausidziu sindromas, mioma ir kt.)…
124	5	1	46	1	0	1	2	1	1	1	5	0	6	8	5	1	1	3	4	2	2	3	1	0	1	3	1	4	2	5	30	1	Samoningumas	1	0	0	0	0	1	0	1	0	1	1	0	1	1	1	Depresija;Miego sutrikimai (nemiga, miego apneja, neramiu koju sindromas ir kt.) ;sirdies kraujagysliu ligos ar padidejusi ju rizika (arterine hipertenzija (padidejes kraujo spaudimas), cholesterolio padidejimas, daznas sirdies plakimas ir kt.) ;Virskinamojo trakto ligos (refliuksas, gastritas, opalige, dirgliosios zarnos sindromas, hemorojus ir kt.) ;Alergines ligos (bronchine astma, sienlige, o…
125	2	1	47	1	1	1	2	0	0	1	3	0	4	9	5	1	1	3	3	3	3	3	1	1	0	3	5	1	1	5	38	0	Ekstraversija	0	1	0	0	0	0	0	1	0	0	0	0	0	1	0	Miego sutrikimai (nemiga, miego apneja, neramiu koju sindromas ir kt.) ;Endokrininiai susirgimai (skydliaukes funkcijos sutrikimai, cukrinis diabetas ir kt.) ;
126	5	1	40	1	1	0	2	0	0	0	3	1	4	8	5	1	1	1	2	4	5	5	1	0	1	2	2	4	4	5	5	1	Nuosirdumas	0	0	1	0	0	0	1	1	1	1	1	0	1	0	1	sirdies kraujagysliu ligos ar padidejusi ju rizika (arterine hipertenzija (padidejes kraujo spaudimas), cholesterolio padidejimas, daznas sirdies plakimas ir kt.) ;Miego sutrikimai (nemiga, miego apneja, neramiu koju sindromas ir kt.) ;
127	3	1	45	1	1	1	1	0	1	1	1	0	3	8	2	1	1	1	3	5	2	2	1	0	0	1	1	1	1	1	10	1	Nuosirdumas	0	0	1	0	0	0	1	0	1	0	1	0	0	0	1	Ne;
128	4	1	45	1	1	0	2	0	0	1	4	0	4	10	5	1	1	3	3	2	2	4	1	1	2	3	1	2	2	2	29	0	Samoningumas	1	0	0	0	0	0	0	1	1	0	1	1	1	0	0	Endokrininiai susirgimai (skydliaukes funkcijos sutrikimai, cukrinis diabetas ir kt.) ;
129	0	0	45	1	1	0	1	0	0	1	3	0	4	10	5	1	1	2	4	3	3	3	1	1	1	2	2	2	1	2	28		Samoningumas	1	0	0	0	0	0	0	0	0	0	0	0	0	0	1	Virskinamojo trakto ligos (refliuksas, gastritas, opalige, dirgliosios zarnos sindromas, hemorojus ir kt.) ;Ginekologiniai susirgimai (endometrioze, policistiniu kiausidziu sindromas, mioma ir kt.) ;
130	0	0	41	1	1	0	2	0	0	0	3	1	2	9	5	1	1	1	4	1	2	2	0	0	3	2	1	1	2	1	21		Ekstraversija	0	1	0	0	0	0	0	0	0	0	0	0	0	0	0	Virskinamojo trakto ligos (refliuksas, gastritas, opalige, dirgliosios zarnos sindromas, hemorojus ir kt.) ;Sanariu ir sistemines jungiamojo audinio ligos (artroze, reaktyvusis artritas, psoriatine artropatija, reumatoidinis artritas, sistemine raudonoji vilklige ir kt.) ;
131	3	1	48	1	0	0	1	0	0	1	4		4	8	5	1	1	2	4	4	4	4	0	0	1	4	4	4	4	5	36	0	Atvirumas naujovems	0	0	0	0	1	0	0	1	1	0	0	0	0	1	0	sirdies kraujagysliu ligos ar padidejusi ju rizika (arterine hipertenzija (padidejes kraujo spaudimas), cholesterolio padidejimas, daznas sirdies plakimas ir kt.) ;Virskinamojo trakto ligos (refliuksas, gastritas, opalige, dirgliosios zarnos sindromas, hemorojus ir kt.) ;Odos ligos (psoriaze, egzema ir kt.) ;
132	0	0	24	1	0	1	1	0	1	0	3	1	3	8	3	1	1	2	3	4	4	4	1	1	0	2	3	1	2	1	7		Samoningumas	1	0	0	0	0	0	0	0	0	0	0	0	0	0	1	Miego sutrikimai (nemiga, miego apneja, neramiu koju sindromas ir kt.) ;Nerimas ;Depresija;Virskinamojo trakto ligos (refliuksas, gastritas, opalige, dirgliosios zarnos sindromas, hemorojus ir kt.) ;Sanariu ir sistemines jungiamojo audinio ligos (artroze, reaktyvusis artritas, psoriatine artropatija, reumatoidinis artritas, sistemine raudonoji vilklige ir kt.) ;
133	5	1	24	1	1	0	2	0	0	1	4	1	2	10	4	1	1	1	4	4	4	3	1	1	1	1	4	4	2	1	14	0	Nuosirdumas	0	0	1	0	0	0	0	1	1	1	1	0	0	1	1	Miego sutrikimai (nemiga, miego apneja, neramiu koju sindromas ir kt.) ;Nerimas ;Virskinamojo trakto ligos (refliuksas, gastritas, opalige, dirgliosios zarnos sindromas, hemorojus ir kt.) ;Sanariu ir sistemines jungiamojo audinio ligos (artroze, reaktyvusis artritas, psoriatine artropatija, reumatoidinis artritas, sistemine raudonoji vilklige ir kt.) ;
134	3	1	45	1	0	0	1	0	0	1	4	0	2	10	5	1	1	2	4	4	4	4	0	0	3	4	2	1	5	1	35	1	Nuosirdumas	0	0	1	0	0	0	0	1	1	1	0	0	1	0	0	Virskinamojo trakto ligos (refliuksas, gastritas, opalige, dirgliosios zarnos sindromas, hemorojus ir kt.) ;Odos ligos (psoriaze, egzema ir kt.) ;Ginekologiniai susirgimai (endometrioze, policistiniu kiausidziu sindromas, mioma ir kt.) ;
135	7	1	45	1	1	0	2	0	0	1	4	0	5	8	5	1	1	2	3	4	5	5	1	0	2	5	5	4	5	5	32	1	Nuosirdumas	0	0	1	0	0	1	0	1	1	1	1	1	1	1	0	Miego sutrikimai (nemiga, miego apneja, neramiu koju sindromas ir kt.) ;Nerimas ;sirdies kraujagysliu ligos ar padidejusi ju rizika (arterine hipertenzija (padidejes kraujo spaudimas), cholesterolio padidejimas, daznas sirdies plakimas ir kt.) ;
136	5	1	37	1	1	0	2	0	1	0	4	0	3	8	3	1	0	2	2	2	4	3	0	0	0	4	2	2	5	2	4	0	Samoningumas	1	0	0	0	0	1	0	1	1	1	1	0	0	0	0	Nerimas ;Virskinamojo trakto ligos (refliuksas, gastritas, opalige, dirgliosios zarnos sindromas, hemorojus ir kt.) ;
137	0	0	32	1	1	0	1	0	0	0	3	1	4	10	5	1	1	2	3	2	2	1	0	0	0	1	1	1	2	1	26		Neuroziskumas	0	0	0	1	0	0	0	0	0	0	0	0	0	0	0	Virskinamojo trakto ligos (refliuksas, gastritas, opalige, dirgliosios zarnos sindromas, hemorojus ir kt.) ;Odos ligos (psoriaze, egzema ir kt.) ;
138	5	1	34	1	1	0	2	0	1	1	3	0	2	10	5	1	1	2	3	5	4	4	0	0	2	4	5	2	4	5	18	0	Samoningumas	1	0	0	0	0	0	0	1	1	1	1	0	0	1	1	Endokrininiai susirgimai (skydliaukes funkcijos sutrikimai, cukrinis diabetas ir kt.) ;Alergines ligos (bronchine astma, sienlige, odos alergines ligos ir kt.) ;Ginekologiniai susirgimai (endometrioze, policistiniu kiausidziu sindromas, mioma ir kt.) ;
139	0	0	49	1	1	0	1	0	1	1	3		3	10	2	1	1	2	3	2	2	1	1	1	0	4	2	1	2	1	29		Samoningumas	1	0	0	0	0	0	0	0	0	0	0	0	0	0	1	Alergines ligos (bronchine astma, sienlige, odos alergines ligos ir kt.) ;Odos ligos (psoriaze, egzema ir kt.) ;
140	1	1	48	1	1	0	2	0	1	1	4	0	2	10	5	1	0	2	4	5	5	3	0	0	1	3	3	2	2	5	33	0	Samoningumas	1	0	0	0	0	0	0	0	1	0	0	0	0	0	0	Onkologiniai susirgimai ;
141	0	0	39	2	1	0	2	0	1	1	2	0	1	9	2	1	1	2	4	5	3	2	0	0	2	1	1	1	1	1	24		Samoningumas	1	0	0	0	0	0	0	0	0	0	0	0	0	0	0	Ne;
142	3	1	35	1	1	0	2	1	0	1	2	0	2	8	2	1	0	2	3	5	4	4	0	0	0	3	2	1	5	1	23	0	Nuosirdumas	0	0	1	0	0	0	0	0	1	1	1	0	0	0	1	Ne;
143	5	1	35	1	1	0	2	0	1	0	3	0	6	8	3	1	0	3	3	5	5	5	0	0	0	2	2	1	2	5	21	0	Samoningumas	1	0	0	0	0	1	0	1	1	1	0	0	0	1	1	Miego sutrikimai (nemiga, miego apneja, neramiu koju sindromas ir kt.) ;Endokrininiai susirgimai (skydliaukes funkcijos sutrikimai, cukrinis diabetas ir kt.) ;Virskinamojo trakto ligos (refliuksas, gastritas, opalige, dirgliosios zarnos sindromas, hemorojus ir kt.) ;Odos ligos (psoriaze, egzema ir kt.) ;
144	1	1	46	1	1	0	1	0	1	1	4	1	4	8	3	1	1	2	3	2	4	4	1	0	0	1	1	1	2	1	37	1	Samoningumas	1	0	0	0	0	0	0	0	0	0	1	0	0	0	1	sirdies kraujagysliu ligos ar padidejusi ju rizika (arterine hipertenzija (padidejes kraujo spaudimas), cholesterolio padidejimas, daznas sirdies plakimas ir kt.) ;Virskinamojo trakto ligos (refliuksas, gastritas, opalige, dirgliosios zarnos sindromas, hemorojus ir kt.) ;Onkologiniai susirgimai ;
145	0	0	36	1	1	0	1	0	0	0	4	0	3	10	2	1	0	2	3	5	5	3	0	0	0	4	4	2	4	4	16		Samoningumas	1	0	0	0	0	0	0	0	0	0	0	0	0	0	0	Miego sutrikimai (nemiga, miego apneja, neramiu koju sindromas ir kt.) ;Nerimas ;Depresija;Sanariu ir sistemines jungiamojo audinio ligos (artroze, reaktyvusis artritas, psoriatine artropatija, reumatoidinis artritas, sistemine raudonoji vilklige ir kt.) ;
146	0	0	56	1	1	0	2	0	0	1	4	0	4	7	5	1	1	2	3	1	5	3	0	0	1	3	3	1	1	1	36		Atvirumas naujovems	0	0	0	0	1	0	0	0	0	0	0	0	0	0	1	sirdies kraujagysliu ligos ar padidejusi ju rizika (arterine hipertenzija (padidejes kraujo spaudimas), cholesterolio padidejimas, daznas sirdies plakimas ir kt.) ;
147	5	1	39	1	1	0	2	0	0	0	4	0	4	8	3	1	0	2	4	2	4	4	0	0	0	4	5	4	4	5	23	0	Nuosirdumas	0	0	1	0	0	1	0	1	1	1	1	0	0	0	0	Nerimas ;Depresija;
148	7	1	56	1	1	1	2	0	1	1	3	0	3	10	4	1	1	2	4	4	5	5	0	0	0	5	5	2	5	5	24	1	Samoningumas	1	0	0	0	0	1	0	1	1	1	1	1	1	1	1	sirdies kraujagysliu ligos ar padidejusi ju rizika (arterine hipertenzija (padidejes kraujo spaudimas), cholesterolio padidejimas, daznas sirdies plakimas ir kt.) ;
149	0	0	21	1	1	0	2	0	0	0	4		3	8	2	1	0	4	4	4	2	4	0	0	2	5	2	5	2	5	5		Nuosirdumas	0	0	1	0	0	0	0	0	0	0	0	0	0	0	1	Miego sutrikimai (nemiga, miego apneja, neramiu koju sindromas ir kt.) ;Nerimas ;
150	0	0	36	1	1	0	2	0	0	0	4	0	4	8	4	1	1	2	3	4	4	3	0	0	0	2	2	2	2	4	20		Nuosirdumas	0	0	1	0	0	0	0	0	0	0	0	0	0	0	1	Nerimas ;
151	2	1	57	1	1	0	2	0	1	0	5	0	4	10	2	1	1	2	4	3	4	3	0	0	1	3	3	5	3	2	40	0	Ekstraversija	0	1	0	0	0	0	0	0	0	0	1	0	0	1	0	Kiti neurologiniai susirgimai (epilepsija, issetine skleroze, insultas ir kt.) ;Virskinamojo trakto ligos (refliuksas, gastritas, opalige, dirgliosios zarnos sindromas, hemorojus ir kt.) ;Onkologiniai susirgimai ;
152	0	0	61	1	0	0	1	0	0	1	5	0	4	10	5	1	1	2	4	3	3	3	1	1	0	1	3	2	2	2	41		Nuosirdumas	0	0	1	0	0	0	0	0	0	0	0	0	0	0	1	Nerimas ;Virskinamojo trakto ligos (refliuksas, gastritas, opalige, dirgliosios zarnos sindromas, hemorojus ir kt.) ;Alergines ligos (bronchine astma, sienlige, odos alergines ligos ir kt.) ;Sanariu ir sistemines jungiamojo audinio ligos (artroze, reaktyvusis artritas, psoriatine artropatija, reumatoidinis artritas, sistemine raudonoji vilklige ir kt.) ;Ginekologiniai susirgimai (endometrioze, po…
153	0	0	21	1	1	1	1	0	0	1	5	0	6	8	4	1	1	3	3	2	4	4	0	0	0	5	5	5	5	5	10		Samoningumas	1	0	0	0	0	0	0	0	0	0	0	0	0	0	1	Ne;
154	0	0	35	1	1	0	2	0	0	0	4	0	4	10	3	1	1	2	2	2	5	2	0	0	0	4	4	2	4	1	7		Nuosirdumas	0	0	1	0	0	0	0	0	0	0	0	0	0	0	1	Miego sutrikimai (nemiga, miego apneja, neramiu koju sindromas ir kt.) ;Virskinamojo trakto ligos (refliuksas, gastritas, opalige, dirgliosios zarnos sindromas, hemorojus ir kt.) ;
155	0	0	51	1	0	0	2	0	0	0	4	0	3	10	5	1	1	2	4	2	3	1	0	0	2	3	2	2	1	4	42		Samoningumas	1	0	0	0	0	0	0	0	0	0	0	0	0	0	1	sirdies kraujagysliu ligos ar padidejusi ju rizika (arterine hipertenzija (padidejes kraujo spaudimas), cholesterolio padidejimas, daznas sirdies plakimas ir kt.) ;Virskinamojo trakto ligos (refliuksas, gastritas, opalige, dirgliosios zarnos sindromas, hemorojus ir kt.) ;
156	0	0	45	1	1	0	1	0	0	0	3	0	1	10	3	1	1	3	4	4	4	5	0	0	1	1	1	1	1	1	25		Nuosirdumas	0	0	1	0	0	0	0	0	0	0	0	0	0	0	0	Ne;
157	5	1	38	1	1	0	1	0	1	1	2	0	3	10	5	1	1	3	3	5	4	5	0	0	1	4	4	2	4	5	12	0	Samoningumas	1	0	0	0	0	1	0	1	1	1	1	0	0	0	0	Odos ligos (psoriaze, egzema ir kt.) ;
158	1	1	47	1	0	0	1	0	0	1	3	0	2	7	2	1	0	1	4	5	5	5	0	0	0	3	3	3	3	3	7	1	Nuosirdumas	0	0	1	0	0	1	0	0	0	0	0	0	0	0	1	Endokrininiai susirgimai (skydliaukes funkcijos sutrikimai, cukrinis diabetas ir kt.) ;Nerimas ;Virskinamojo trakto ligos (refliuksas, gastritas, opalige, dirgliosios zarnos sindromas, hemorojus ir kt.) ;Ginekologiniai susirgimai (endometrioze, policistiniu kiausidziu sindromas, mioma ir kt.) ;
159	4	1	49	1	0	1	1	0	0	1	3	0	4	10	4	1	1	1	3	5	4	4	0	0	0	1	2	1	2	1	37	1	Samoningumas	1	0	0	0	0	1	0	0	1	1	0	0	0	1	0	Nerimas ;Stuburo isvarza, cistos stubre;
160	0	0	34	1	1	0	2	0	0	1	3	0	2	8	4	1	1	2	3	2	3	1	0	0	2	3	1	1	2	1	20		Ekstraversija	0	1	0	0	0	0	0	0	0	0	0	0	0	0	0	Ginekologiniai susirgimai (endometrioze, policistiniu kiausidziu sindromas, mioma ir kt.) ;
161	0	0	37	1	1	0	1	1	0	1	3	0	3	7	4	1	1	2	3	4	2	2	0	0	0	2	1	2	4	2	2		Neuroziskumas	0	0	0	1	0	0	0	0	0	0	0	0	0	0	1	Ne;
162	3	1	41	1	1	0	2	0	0	1	4	0	4	8	4	1	1	2	2	2	5	4	1	1	0	2	1	2	4	4	12	1	Samoningumas	1	0	0	0	0	1	0	0	1	1	0	0	0	0	1	Ne;
163	1	1	48	1	1	0	1	0	0	1	4	0	3	10	3	1	1	2	4	3	4	2	0	0	0	3	4	4	4	5	16	0	Samoningumas	1	0	0	0	0	0	0	0	0	0	0	0	1	0	1	Endokrininiai susirgimai (skydliaukes funkcijos sutrikimai, cukrinis diabetas ir kt.) ;
164	5	1	50	1	1	0	1	0	0	1	3	0	2	10	5	1	1	3	4	5	4	4	0	0	1	2	2	2	4	5	44	0	Samoningumas	1	0	0	0	0	0	0	1	1	1	1	0	1	1	1	Ne;
165	0	0	29	1	1	0	1	0	0	1	3	0	4	5	4	1	1	2	3	4	4	2	0	0	0	2	4	4	5	4	3		Samoningumas	1	0	0	0	0	0	0	0	0	0	0	0	0	0	0	Ne;
166	5	1	43	1	1	1	2	0	0	0	3	0	2	10	5	1	0	3	4	4	4	3	0	0	1	2	2	4	2	2	17	1	Samoningumas	1	0	0	0	0	0	0	0	1	1	1	1	0	1	1	Ne;
167	0	0	21	1	1	0	1	0	1	0	5	0	6	9	4	1	1	2	4	3	4	2	0	0	0	1	1	1	1	1	4		Nuosirdumas	0	0	1	0	0	0	0	0	0	0	0	0	0	0	1	Nerimas ;
168	0	0	36	2	0	1	1	0	0	0	4	1	6	5	3	1	0	2	4	2	2	1	1	1	2	4	1	2	4	1	24		Atvirumas naujovems	0	0	0	0	1	0	0	0	0	0	0	0	0	0	1	Miego sutrikimai (nemiga, miego apneja, neramiu koju sindromas ir kt.) ;Nerimas ;Depresija;
169	2	1	35	1	1	0	2	0	1	1	2	0	4	10	5	1	1	2	2	4	5	5	0	0	1	2	4	2	4	5	9	0	Samoningumas	1	0	0	0	0	0	0	0	1	0	1	0	1	0	1	Ne;
170	3	1	25	1	1	0	2	1	0	0	3	0	4	9	4	1	1	2	4	2	2	2	0	0	2	1	1	1	1	1	11	0	Atvirumas naujovems	0	0	0	0	1	0	1	0	1	0	0	0	0	1	1	Alergines ligos (bronchine astma, sienlige, odos alergines ligos ir kt.) ;
171	4	1	23	1	1	0	1	0	0	0	3	0	4	8	5	1	0	2	3	5	1	2	0	0	0	2	4	4	4	4	18	1	Samoningumas	1	0	0	0	0	0	1	1	1	0	1	0	1	0	0	Isvarzos;
172	2	1	28	1	0	0	1	1	1	1	3	0	1	9	5	1	1	2	2	2	5	5	0	0	1	1	1	1	3	2	14	1	Samoningumas	1	0	0	0	0	0	0	1	0	0	1	0	1	0	0	Odos ligos (psoriaze, egzema ir kt.) ;Ginekologiniai susirgimai (endometrioze, policistiniu kiausidziu sindromas, mioma ir kt.) ;Nerimas ;
173	3	1	30	1	1	0	2	1	0	1	4	0	4	9	3	1	1	3	3	4	4	4	0	0	0	1	1	2	2	2	4	0	Samoningumas	1	0	0	0	0	1	0	1	1	0	0	0	0	0	1	Endokrininiai susirgimai (skydliaukes funkcijos sutrikimai, cukrinis diabetas ir kt.) ;Alergines ligos (bronchine astma, sienlige, odos alergines ligos ir kt.) ;
174	3	1	37	1	1	0	1	0	0	1	4		2	10	3	1	1	2	3	3	3	3	0	0	1	3	3	3	3	3	4	1	Samoningumas	1	0	0	0	0	0	0	0	1	1	1	0	1	0	1	Odos ligos (psoriaze, egzema ir kt.) ;
175	0	0	43	1	1	0	1	0	1	0	3	0	4	9	3	1	1	2	3	2	3	2	1	1	0	1	2	1	2	2	22		Ekstraversija	0	1	0	0	0	0	0	0	0	0	0	0	0	0	1	Ne;
176	2	1	33	1	1	0	2	0	0	0	4	0	4	9	3	1	1	2	4	2	2	1	1	0	3	3	3	1	1	4	5	1	Samoningumas	1	0	0	0	0	0	0	0	1	0	0	1	0	0	1	Virskinamojo trakto ligos (refliuksas, gastritas, opalige, dirgliosios zarnos sindromas, hemorojus ir kt.) ;
177	0	0	38	1	1	0	1	0	0	0	4	0	1	10	3	1	0	1	3	3	4	2	0	0	0	3	3	3	3	1	27		Nuosirdumas	0	0	1	0	0	0	0	0	0	0	0	0	0	0	0	Ne;
178	4	1	31	1	1	0	1	0	0	0	3	0	3	9	2	1	0	1	3	4	4	4	0	0	0	3	1	1	4	4	18	1	Nuosirdumas	0	0	1	0	0	0	0	1	1	1	1	0	0	0	1	Odos ligos (psoriaze, egzema ir kt.) ;
179	3	1	62	1	0	1	2	1	0	1	3	0	5	10	4	1	1	1	4	5	5	4	0	0	1	4	4	4	4	5	52	0	Nuosirdumas	0	0	1	0	0	0	0	0	1	1	1	0	1	0	1	Ne;
180	0	0	35	1	1	0	2	0	0	0	4	0	6	9	4	1	1	2	3	4	4	4	0	0	0	4	4	4	4	4	24		Samoningumas	1	0	0	0	0	0	0	0	0	0	0	0	0	0	0	Ne;
181	2	1	43	1	1	0	1	1	0	1	3	0	3	8	5	1	1	2	4	4	4	4	0	0	0	2	2	1	2	1	37	0	Nuosirdumas	0	0	1	0	0	0	0	1	0	0	1	0	1	0	0	Endokrininiai susirgimai (skydliaukes funkcijos sutrikimai, cukrinis diabetas ir kt.) ;sirdies kraujagysliu ligos ar padidejusi ju rizika (arterine hipertenzija (padidejes kraujo spaudimas), cholesterolio padidejimas, daznas sirdies plakimas ir kt.) ;Ginekologiniai susirgimai (endometrioze, policistiniu kiausidziu sindromas, mioma ir kt.) ;
182	2	1	36	1	1	0	1	0	0	1	4	0	6	10	5	1	1	2	2	4	3	2	0	0	0	1	1	1	1	2	12	1	Samoningumas	1	0	0	0	0	0	0	1	0	1	0	0	0	0	1	Miego sutrikimai (nemiga, miego apneja, neramiu koju sindromas ir kt.) ;
183	4	1	29	1	1	0	1	0	1	1	3	0	3	10	5	1	1	2	2	4	3	3	1	0	1	2	1	2	4	2	16	1	Samoningumas	1	0	0	0	0	0	1	0	0	1	1	0	0	1	1	Kiti neurologiniai susirgimai (epilepsija, issetine skleroze, insultas ir kt.) ;
184	5	1	40	1	0	0	2	0	0	0	4	0	4	10	4	1	1	2	2	4	4	4	1	1	0	3	3	2	4	3	17	0	Nuosirdumas	0	0	1	0	0	1	0	0	1	1	1	0	1	1	1	Nerimas ;sirdies kraujagysliu ligos ar padidejusi ju rizika (arterine hipertenzija (padidejes kraujo spaudimas), cholesterolio padidejimas, daznas sirdies plakimas ir kt.) ;Sanariu ir sistemines jungiamojo audinio ligos (artroze, reaktyvusis artritas, psoriatine artropatija, reumatoidinis artritas, sistemine raudonoji vilklige ir kt.) ;
185	4	1	28	1	1	0	2	0	0	0	3	0	3	8	3	1	1	1	3	2	2	2	1	1	0	1	1	1	1	1	14	0	Atvirumas naujovems	0	0	0	0	1	1	0	1	0	1	1	0	0	0	1	Ne;
186	4	1	40	1	1	0	2	0	0	0	3	0	4	9	3	1	1	2	2	5	4	4	1	0	0	2	2	2	2	2	24	0	Neuroziskumas	0	0	0	1	0	0	1	0	1	1	1	0	0	0	1	Nerimas ;Kiti neurologiniai susirgimai (epilepsija, issetine skleroze, insultas ir kt.) ;
187	5	1	37	2	0	0	2	0	1	1	3	0	1	7	5	0	0		3	5	4	4	0	0	0	1	4	2	4	4	2	0	Samoningumas	1	0	0	0	0	1	0	0	1	1	1	0	0	1		Nerimas ;Miego sutrikimai (nemiga, miego apneja, neramiu koju sindromas ir kt.) ;
188	0	0	38	1	1	0	1	0	1	0	4	0	1	9	4	1	1	2	3	4	4	3	0	0	1	1	2	2	1	4	23		Samoningumas	1	0	0	0	0	0	0	0	0	0	0	0	0	0	1	Ne;
189	3	1	28	1	1	0	2	1	0	0	5	1	4	8	3	0	0		2	4	4	4	1	1	0	3	3	3	2	5	4	1	Ekstraversija	0	1	0	0	0	1	0	1	0	0	0	0	1	1	1	Ne;
190	0	0	46	1	1	0	1	0	1	1	3	0	3	9	5	1	1	2	4	3	4	4	0	0	3	2	2	2	2	2	21		Samoningumas	1	0	0	0	0	0	0	0	0	0	0	0	0	0	1	Virskinamojo trakto ligos (refliuksas, gastritas, opalige, dirgliosios zarnos sindromas, hemorojus ir kt.) ;Alergines ligos (bronchine astma, sienlige, odos alergines ligos ir kt.) ;
191	0	0	25	1	1	0	1	0	0	0	4	0	4	4	2	1	0	2	2	3	4	4	0	0	0	1	2	2	2	5	11		Neuroziskumas	0	0	0	1	0	0	0	0	0	0	0	0	0	0	0	Nerimas ;Depresija;
192	2	1	36	1	1	0	2	1	1	0	5	1	5	10	4	1	1	1	1	3	3	4	0	0	0	3	2	1	5	3	15	1	Samoningumas	1	0	0	0	0	0	1	0	0	0	1	0	0	0	1	Virskinamojo trakto ligos (refliuksas, gastritas, opalige, dirgliosios zarnos sindromas, hemorojus ir kt.) ;Odos ligos (psoriaze, egzema ir kt.) ;
193	1	1	43	1	1	1	1	0	0	0	3	0	2	8	2	1	1	2	4	2	2	5	0	0	2	4	2	2	4	2	16	0	Samoningumas	1	0	0	0	0	1	0	0	0	0	0	0	0	0	0	Alergines ligos (bronchine astma, sienlige, odos alergines ligos ir kt.) ;
194	1	1	20	1	0	0	1	0	0	1	3	0	3	10	4	1	0	3	3	2	2	4	0	0	1	1	1	1	2	4	8	0	Samoningumas	1	0	0	0	0	0	0	0	0	0	1	0	0	0	0	Ne;
195	2	1	44	1	1	0	1	0	0	1	3	0	5	8	4	1	1	2	2	2	2	2	1	0	0	4	1	1	5	1	30	1	Nuosirdumas	0	0	1	0	0	0	0	0	0	0	1	0	0	1	1	Ginekologiniai susirgimai (endometrioze, policistiniu kiausidziu sindromas, mioma ir kt.) ;
196	0	0	28	1	0	0	2	1	0	0	3	0	4	7	3	1	1	2	4	4	1	1	1	1	2	4	1	2	2	4	14		Nuosirdumas	0	0	1	0	0	0	0	0	0	0	0	0	0	0	1	Miego sutrikimai (nemiga, miego apneja, neramiu koju sindromas ir kt.) ;Nerimas ;Endokrininiai susirgimai (skydliaukes funkcijos sutrikimai, cukrinis diabetas ir kt.) ;Virskinamojo trakto ligos (refliuksas, gastritas, opalige, dirgliosios zarnos sindromas, hemorojus ir kt.) ;Onkologiniai susirgimai ;
197	6	1	46	1	1	0	2	0	0	1	3	0	3	9	5	1	1	2	3	2	2	1	1	1	1	4	2	2	2	2	24	1	Samoningumas	1	0	0	0	0	1	0	1	1	1	0	1	1	1	1	Miego sutrikimai (nemiga, miego apneja, neramiu koju sindromas ir kt.) ;Ginekologiniai susirgimai (endometrioze, policistiniu kiausidziu sindromas, mioma ir kt.) ;
198	0	0	38	1	1	0	1	0	0	0	3	0	2	8	5	1	1	2	2	4	4	5	0	0	0	1	2	1	2	4	16		Samoningumas	1	0	0	0	0	0	0	0	0	0	0	0	0	0	1	Virskinamojo trakto ligos (refliuksas, gastritas, opalige, dirgliosios zarnos sindromas, hemorojus ir kt.) ;sirdies kraujagysliu ligos ar padidejusi ju rizika (arterine hipertenzija (padidejes kraujo spaudimas), cholesterolio padidejimas, daznas sirdies plakimas ir kt.) ;
199	2	1	48	1	0	0	1	0	0	0	4	1	5	4	3	1	1	2	4	1	2	2	1	0	3	2	2	2	2	2	18	1	Nuosirdumas	0	0	1	0	0	0	0	0	0	0	1	1	1	0	1	Endokrininiai susirgimai (skydliaukes funkcijos sutrikimai, cukrinis diabetas ir kt.) ;
200	0	0	37	1	1	0	1	0	1	1	4	0	1	9	2	1	0	2	3	1	4	2	1	1	0	1	2	1	2	4	13		Samoningumas	1	0	0	0	0	0	0	0	0	0	0	0	0	0	1	Endokrininiai susirgimai (skydliaukes funkcijos sutrikimai, cukrinis diabetas ir kt.) ;
201	0	0	38	1	1	0	1	0	0	0	4	0	4	10	5	1	0	4	3	4	5	4	0	0	1	3	1	1	2	1	14		Neuroziskumas	0	0	0	1	0	0	0	0	0	0	0	0	0	0	1	Nerimas ;
202	3	1	42	1	1	0	1	0	0	1	2	0	3	8	5	1	0	2	3	4	2	2	0	0	1	2	2	1	2	2	34	0	Atvirumas naujovems	0	0	0	0	1	0	0	1	0	1	0	0	1	1	0	Ne;
203	0	0	46	1	1	0	2	0	0	1	2	0	2	7	5	1	0	2	3	5	4	3	0	0	0	4	2	1	2	2	16		Samoningumas	1	0	0	0	0	0	0	0	0	0	0	0	0	0	0	Miego sutrikimai (nemiga, miego apneja, neramiu koju sindromas ir kt.) ;
204	3	1	21	1	0	0	1	1	0	1	4	1	2	8	2	1	1	2	4	4	2	2	1	1	2	4	2	1	4	1	2	1	Samoningumas	1	0	0	0	0	0	1	0	0	1	1	0	1	0	1	Nerimas ;Depresija;
205	2	1	47	1	1	0	1	0	1	1	3	1	4	5	5	1	1	2	2	4	4	3	0	0	0	2	4	2	4	4	22	0	Ekstraversija	0	1	0	0	0	0	0	0	1	0	1	0	0	0	0	Miego sutrikimai (nemiga, miego apneja, neramiu koju sindromas ir kt.) ;Nerimas ;Virskinamojo trakto ligos (refliuksas, gastritas, opalige, dirgliosios zarnos sindromas, hemorojus ir kt.) ;Odos ligos (psoriaze, egzema ir kt.) ;
206	5	1	36	1	0	1	2	0	1	0	4	0	6	7	4	1	1	2	2	4	5	4	0	0	0	2	1	2	2	2	21	1	Nuosirdumas	0	0	1	0	0	1	0	1	0	1	1	0	0	1	1	Miego sutrikimai (nemiga, miego apneja, neramiu koju sindromas ir kt.) ;Nerimas ;Pirmine atviro kampo glaukoma,regos nervo atrofija;
207	0	0	20	1	1	1	1	1	0	0	5	0	6	10	5	1	1	2	2	4	1	2	0	0	1	1	1	1	1	1	1		Atvirumas naujovems	0	0	0	0	1	0	0	0	0	0	0	0	0	0	1	Miego sutrikimai (nemiga, miego apneja, neramiu koju sindromas ir kt.) ;sirdies kraujagysliu ligos ar padidejusi ju rizika (arterine hipertenzija (padidejes kraujo spaudimas), cholesterolio padidejimas, daznas sirdies plakimas ir kt.) ;
208	0	0	37	1	1	0	1	0	0	0	5	0	4	8	5	1	1	2	3	2	4	3	1	0	0	2	2	1	2	1	17		Samoningumas	1	0	0	0	0	0	0	0	0	0	0	0	0	0	0	Sanariu ir sistemines jungiamojo audinio ligos (artroze, reaktyvusis artritas, psoriatine artropatija, reumatoidinis artritas, sistemine raudonoji vilklige ir kt.) ;Odos ligos (psoriaze, egzema ir kt.) ;Ginekologiniai susirgimai (endometrioze, policistiniu kiausidziu sindromas, mioma ir kt.) ;
209	2	1	36	1	1	0	1	0	0	0	3	0	3	7	4	1	1	3	4	4	5	5	0	0	0	4	5	2	5	5	4	0	Samoningumas	1	0	0	0	0	0	0	1	0	1	0	0	1	0	0	Nerimas ;sirdies kraujagysliu ligos ar padidejusi ju rizika (arterine hipertenzija (padidejes kraujo spaudimas), cholesterolio padidejimas, daznas sirdies plakimas ir kt.) ;
210	0	0	42	1	1	1	1	0	0	0	3	0	1	10	3	0	0		4	3	3	3	0	0	2	1	2	2	2	2	37		Atvirumas naujovems	0	0	0	0	1	0	0	0	0	0	0	0	0	0		Nerimas ;
211	0	0	34	1	1	0	2	1	1	1	3	0	2	10	3	1	0	3	4	2	4	4	0	0	1	3	3	2	2	2	2		Ekstraversija	0	1	0	0	0	0	0	0	0	0	0	0	0	0	1	Nerimas ;Virskinamojo trakto ligos (refliuksas, gastritas, opalige, dirgliosios zarnos sindromas, hemorojus ir kt.) ;Alergines ligos (bronchine astma, sienlige, odos alergines ligos ir kt.) ;Odos ligos (psoriaze, egzema ir kt.) ;Ginekologiniai susirgimai (endometrioze, policistiniu kiausidziu sindromas, mioma ir kt.) ;
212	0	0	52	1	1	0	2	0	0	1	4	0	2	7	5	1	1	3	3	4	3	3	1	0	1	4	4	3	5	5	25		Atvirumas naujovems	0	0	0	0	1	0	0	0	0	0	0	0	0	0	0	Ne;Miego sutrikimai (nemiga, miego apneja, neramiu koju sindromas ir kt.) ;Endokrininiai susirgimai (skydliaukes funkcijos sutrikimai, cukrinis diabetas ir kt.) ;sirdies kraujagysliu ligos ar padidejusi ju rizika (arterine hipertenzija (padidejes kraujo spaudimas), cholesterolio padidejimas, daznas sirdies plakimas ir kt.) ;Virskinamojo trakto ligos (refliuksas, gastritas, opalige, dirgliosios za…
213	3	1	41	1	1	0	1	0	0	0	3	0	4	8	5	1	0	3	3	4	4	4	0	0	1	1	1	1	1	1	28	0	Atvirumas naujovems	0	0	0	0	1	0	0	0	1	1	0	0	1	1	0	Miego sutrikimai (nemiga, miego apneja, neramiu koju sindromas ir kt.) ;Nerimas ;
214	0	0	26	1	1	1	1	1	0	1	4		4	9	5	1	1	3	3	4	3	3	0	0	0	1	4	3	2	2	11		Neuroziskumas	0	0	0	1	0	0	0	0	0	0	0	0	0	0	1	Miego sutrikimai (nemiga, miego apneja, neramiu koju sindromas ir kt.) ;Virskinamojo trakto ligos (refliuksas, gastritas, opalige, dirgliosios zarnos sindromas, hemorojus ir kt.) ;sirdies kraujagysliu ligos ar padidejusi ju rizika (arterine hipertenzija (padidejes kraujo spaudimas), cholesterolio padidejimas, daznas sirdies plakimas ir kt.) ;Ginekologiniai susirgimai (endometrioze, policistiniu k…
215	0	0	28	1	1	0	1	0	1	1	3	0	1	8	3	1	0	2	2	4	4	3	0	0	1	3	3	3	2	1	13		Samoningumas	1	0	0	0	0	0	0	0	0	0	0	0	0	0	0	Ne;
216	6	1	30	1	1	1	1	1	0	0	4	0	6	6	5	1	1	2	3	2	4	3	0	0	1	4	2	1	2	1	15	0	Samoningumas	1	0	0	0	0	1	1	1	1	1	1	0	0	0	1	Miego sutrikimai (nemiga, miego apneja, neramiu koju sindromas ir kt.) ;Nerimas ;sirdies kraujagysliu ligos ar padidejusi ju rizika (arterine hipertenzija (padidejes kraujo spaudimas), cholesterolio padidejimas, daznas sirdies plakimas ir kt.) ;Virskinamojo trakto ligos (refliuksas, gastritas, opalige, dirgliosios zarnos sindromas, hemorojus ir kt.) ;Alergines ligos (bronchine astma, sienlige, od…
217	1	1	49	1	1	0	1	0	1	1	3	0	4	7	2	0	0		3	3	3	3	0	0	0	3	2	1	2	1	31	0	Nuosirdumas	0	0	1	0	0	0	0	0	0	0	1	0	0	0		Nerimas ;Alergines ligos (bronchine astma, sienlige, odos alergines ligos ir kt.) ;Odos ligos (psoriaze, egzema ir kt.) ;
218	3	1	37	1	1	0	1	0	1	1	3	0	2	5	3	1	0	2	3	4	4	4	0	0	1	1	1	1	2	1	11	1	Samoningumas	1	0	0	0	0	0	0	1	0	1	0	0	1	1	0	Nerimas ;Miego sutrikimai (nemiga, miego apneja, neramiu koju sindromas ir kt.) ;Virskinamojo trakto ligos (refliuksas, gastritas, opalige, dirgliosios zarnos sindromas, hemorojus ir kt.) ;
219	0	0	33	1	1	0	1	0	0	1	3	0	2	6	2	1	1	2	3	4	4	4	0	0	0	4	4	2	4	4	20		Nuosirdumas	0	0	1	0	0	0	0	0	0	0	0	0	0	0	1	Ne;
220	6	1	36	1	1	0	1	0	1	1	3	0	1	7	3	1	0	2	4	4	4	4	0	0	2	4	5	2	5	1	13	1	Atvirumas naujovems	0	0	0	0	1	1	0	1	1	1	1	1	1	0	0	Nerimas ;
221	0	0	41	1	1	0	2	0	1	0	4	0	4	10	4	1	1	2	4	2	4	4	0	0	0	2	2	2	4	2	28		Samoningumas	1	0	0	0	0	0	0	0	0	0	0	0	0	0	0	Endokrininiai susirgimai (skydliaukes funkcijos sutrikimai, cukrinis diabetas ir kt.) ;Virskinamojo trakto ligos (refliuksas, gastritas, opalige, dirgliosios zarnos sindromas, hemorojus ir kt.) ;
222	4	1	30	1	1	1	1	0	1	1	2	1	3	10	3	1	1	1	3	5	3	4	0	0	1	1	1	1	1	1	14	1	Nuosirdumas	0	0	1	0	0	0	1	0	1	1	1	0	0	0	1	Alergines ligos (bronchine astma, sienlige, odos alergines ligos ir kt.) ;
223	0	0	45	1	1	0	1	0	0	0	3		3	10	5	1	1	2	4	2	3	3	0	0	0	1	4	2	5	5	8		Nuosirdumas	0	0	1	0	0	0	0	0	0	0	0	0	0	0	1	Endokrininiai susirgimai (skydliaukes funkcijos sutrikimai, cukrinis diabetas ir kt.) ;Sanariu ir sistemines jungiamojo audinio ligos (artroze, reaktyvusis artritas, psoriatine artropatija, reumatoidinis artritas, sistemine raudonoji vilklige ir kt.) ;
224	0	0	39	1	1	0	2	0	1	0	2	0	4	8	2	1	1	2	3	3	3	4	0	0	0	2	2	2	4	2	25		Nuosirdumas	0	0	1	0	0	0	0	0	0	0	0	0	0	0	0	Kiti neurologiniai susirgimai (epilepsija, issetine skleroze, insultas ir kt.) ;
225	0	0	29	1	1	0	1	0	1	0	3	0	1	4	5	1	0	2	3	4	2	3	0	0	1	2	1	2	2	1	5		Samoningumas	1	0	0	0	0	0	0	0	0	0	0	0	0	0	0	Nerimas ;sirdies kraujagysliu ligos ar padidejusi ju rizika (arterine hipertenzija (padidejes kraujo spaudimas), cholesterolio padidejimas, daznas sirdies plakimas ir kt.) ;
226	1	1	42	1	0	1	2	1	0	0	3	0	2	10	2	1	0	2	3	4	2	4	0	0	1	3	2	2	2	2	28	0	Ekstraversija	0	1	0	0	0	0	1	0	0	0	0	0	0	0	0	Miego sutrikimai (nemiga, miego apneja, neramiu koju sindromas ir kt.) ;Endokrininiai susirgimai (skydliaukes funkcijos sutrikimai, cukrinis diabetas ir kt.) ;sirdies kraujagysliu ligos ar padidejusi ju rizika (arterine hipertenzija (padidejes kraujo spaudimas), cholesterolio padidejimas, daznas sirdies plakimas ir kt.) ;Ginekologiniai susirgimai (endometrioze, policistiniu kiausidziu sindromas, …
227	1	1	38	1	1	0	1	0	0	0	3	0	3	7	3	1	1	2	2	2	3	1	0	0	1	1	1	1	2	1	19	0	Samoningumas	1	0	0	0	0	0	0	1	0	0	0	0	0	0	0	Odos ligos (psoriaze, egzema ir kt.) ;
228	0	0	28	1	1	0	1	0	0	0	3	0	3	7	4	1	0	2	3	3	3	2	0	0	1	2	2	1	4	1	12		Nuosirdumas	0	0	1	0	0	0	0	0	0	0	0	0	0	0	0	Dvigubas inkstas ir amzinos problemos su juo ;
229	1	1	34	1	1	0	2	0	0	1	3	0	3	10	5	1	1	2	4	4	4	4	0	0	3	1	1	1	1	4	20	0	Samoningumas	1	0	0	0	0	0	0	0	1	0	0	0	0	0	1	Ne;
230	2	1	34	1	1	0	1	0	1	1	4	0	4	10	3	1	1	2	3	4	2	1	1	1	0	2	2	1	2	2	23	1	Samoningumas	1	0	0	0	0	0	0	0	1	0	1	0	1	0	1	Endokrininiai susirgimai (skydliaukes funkcijos sutrikimai, cukrinis diabetas ir kt.) ;Virskinamojo trakto ligos (refliuksas, gastritas, opalige, dirgliosios zarnos sindromas, hemorojus ir kt.) ;Sanariu ir sistemines jungiamojo audinio ligos (artroze, reaktyvusis artritas, psoriatine artropatija, reumatoidinis artritas, sistemine raudonoji vilklige ir kt.) ;Ginekologiniai susirgimai (endometrioze…
231	1	1	33	1	0	0	1	0	1	1	2	0	2	7	4	1	1	2	4	4	4	3	1	1	0	1	1	1	2	4	16	0	Nuosirdumas	0	0	1	0	0	0	0	1	0	0	0	0	0	0	1	Ginekologiniai susirgimai (endometrioze, policistiniu kiausidziu sindromas, mioma ir kt.) ;
232	1	1	38	1	1	1	2	1	1	1	5	0	4	10	5	1	0	3	3	4	5	5	0	0	2	2	5	2	5	4	24	0	Samoningumas	1	0	0	0	0	0	0	0	1	0	0	0	1	0	0	Nerimas ;Endokrininiai susirgimai (skydliaukes funkcijos sutrikimai, cukrinis diabetas ir kt.) ;Odos ligos (psoriaze, egzema ir kt.) ;Ginekologiniai susirgimai (endometrioze, policistiniu kiausidziu sindromas, mioma ir kt.) ;
233	0	0	40	1	1	0	1	0	0	1	3	0	3	10	4	0	0		3	3	3	3	0	0	1	1	1	1	1	1	11		Samoningumas	1	0	0	0	0	0	0	0	0	0	0	0	0	0		sirdies kraujagysliu ligos ar padidejusi ju rizika (arterine hipertenzija (padidejes kraujo spaudimas), cholesterolio padidejimas, daznas sirdies plakimas ir kt.) ;
234	0	0	28	1	0	0	2	1	0	0	4	1	4	8	3	1	1	2	3	4	3	3	0	0	1	3	1	5	2	5	21		Neuroziskumas	0	0	0	1	0	0	0	0	0	0	0	0	0	0	1	Nerimas ;Ginekologiniai susirgimai (endometrioze, policistiniu kiausidziu sindromas, mioma ir kt.) ;
235	2	1	23	1	1	0	1	0	0	0	3	0	3	10	4	1	1	2	3	2	5	5	0	0	1	3	2	5	5	1	6	0	Samoningumas	1	0	0	0	0	0	0	1	0	0	1	0	1	0	1	Endokrininiai susirgimai (skydliaukes funkcijos sutrikimai, cukrinis diabetas ir kt.) ;
236	0	0	43	1	1	0	2	0	0	0	3	0	1	9	1	1	0	2	2	2	4	4	0	0	0	4	4	4	2	5	0		Samoningumas	1	0	0	0	0	0	0	0	0	0	0	0	0	0	0	Ne;
237	0	0	19	1	0	0	2	0	0	0	4	1	6	10	3	1	0	4	4	3	1	3	0	0	0	3	3	3	3	4	0		Ekstraversija	0	1	0	0	0	0	0	0	0	0	0	0	0	0	1	Ne;
238	1	1	40	1	1	0	1	0	0	1	4	1	6	10	3	1	1	2	3	4	3	3	1	1	2	3	2	2	2	2	30	1	Atvirumas naujovems	0	0	0	0	1	0	0	1	0	0	0	0	1	0	1	Depresija;Virskinamojo trakto ligos (refliuksas, gastritas, opalige, dirgliosios zarnos sindromas, hemorojus ir kt.) ;Alergines ligos (bronchine astma, sienlige, odos alergines ligos ir kt.) ;Odos ligos (psoriaze, egzema ir kt.) ;
239	3	1	18	1	0	0	1	0	1	0	5	0	6	8	4	1	0	2	3	2	3	2	1	1	2	1	1	1	1	1	4	1	Samoningumas	1	0	0	0	0	0	0	1	0	1	1	0	0	0	0	Miego sutrikimai (nemiga, miego apneja, neramiu koju sindromas ir kt.) ;Depresija;sirdies kraujagysliu ligos ar padidejusi ju rizika (arterine hipertenzija (padidejes kraujo spaudimas), cholesterolio padidejimas, daznas sirdies plakimas ir kt.) ;Virskinamojo trakto ligos (refliuksas, gastritas, opalige, dirgliosios zarnos sindromas, hemorojus ir kt.) ;Sanariu ir sistemines jungiamojo audinio ligo…
240	0	0	44	1	1	0	2	0	0	0	4	0	3	9	4	1	1	2	3	5	4	1	0	0	0	2	3	3	2	2	19		Nuosirdumas	0	0	1	0	0	0	0	0	0	0	0	0	0	0	0	Nerimas ;
241	1	1	24	1	0	1	1	1	0	1	2	0	3	6	2	1	1	2	4	4	4	2	0	0	2	1	1	1	2	1	3	1	Ekstraversija	0	1	0	0	0	0	0	1	0	0	0	0	0	0	1	Endokrininiai susirgimai (skydliaukes funkcijos sutrikimai, cukrinis diabetas ir kt.) ;
242	0	0	44	1	1	1	2	0	1	0	3	0	3	7	3	1	0	2	4	4	4	3	0	0	0	2	2	1	2	2	9		Ekstraversija	0	1	0	0	0	0	0	0	0	0	0	0	0	0	0	sirdies kraujagysliu ligos ar padidejusi ju rizika (arterine hipertenzija (padidejes kraujo spaudimas), cholesterolio padidejimas, daznas sirdies plakimas ir kt.) ;
243	5	1	27	1	1	1	1	0	0	1	2	0	1	8	2	1	1	2	3	4	4	3	0	0	2	4	4	2	5	1	15	0	Samoningumas	1	0	0	0	0	0	1	1	1	1	1	0	0	0	1	Nerimas ;
244	6	1	23	1	1	1	2	1	1	1	3	0	3	10	5	1	1	2	2	4	4	2	1	1	0	1	1	1	2	5	10	1	Samoningumas	1	0	0	0	0	1	1	1	1	1	1	0	0	0	1	Miego sutrikimai (nemiga, miego apneja, neramiu koju sindromas ir kt.) ;
245	0	0	28	1	1	0	2	0	0	1	4	0	4	8	5	1	1	2	3	4	4	4	0	0	0	1	1	1	2	2	10		Ekstraversija	0	1	0	0	0	0	0	0	0	0	0	0	0	0	1	Nerimas ;
246	0	0	33	1	0	0	1	0	0	1	4	0	3	9	3	1	1	2	3	3	3	4	0	0	1	2	1	1	4	4	9		Samoningumas	1	0	0	0	0	0	0	0	0	0	0	0	0	0	1	Endokrininiai susirgimai (skydliaukes funkcijos sutrikimai, cukrinis diabetas ir kt.) ;Sanariu ir sistemines jungiamojo audinio ligos (artroze, reaktyvusis artritas, psoriatine artropatija, reumatoidinis artritas, sistemine raudonoji vilklige ir kt.) ;Ginekologiniai susirgimai (endometrioze, policistiniu kiausidziu sindromas, mioma ir kt.) ;Nerimas ;
247	0	0	23	1	1	0	1	0	0	0	2	0	4	8	5	1	1	2	4	5	5	3	0	0	0	2	1	1	2	1	7		Samoningumas	1	0	0	0	0	0	0	0	0	0	0	0	0	0	1	Ne;
248	3	1	31	1	1	0	1	1	0	0	4	0	4	7	4	1	1	2	3	5	4	3	0	0	1	2	2	4	4	4	15	1	Atvirumas naujovems	0	0	0	0	1	0	0	1	0	1	0	0	0	1	1	Virskinamojo trakto ligos (refliuksas, gastritas, opalige, dirgliosios zarnos sindromas, hemorojus ir kt.) ;Ginekologiniai susirgimai (endometrioze, policistiniu kiausidziu sindromas, mioma ir kt.) ;
249	5	1	22	1	0	1	1	1	0	1	4	1	5	8	5	1	1	2	3	3	4	2	1	1	1	4	2	1	4	2	13	1	Atvirumas naujovems	0	0	0	0	1	1	1	0	1	1	1	0	1	0	1	Miego sutrikimai (nemiga, miego apneja, neramiu koju sindromas ir kt.) ;Nerimas ;Depresija;Ginekologiniai susirgimai (endometrioze, policistiniu kiausidziu sindromas, mioma ir kt.) ;
250	0	0	35	1	1	0	1	0	0	0	2	0	4	8	3	1	1	2	3	5	5	4	0	0	1	2	2	2	4	4	1		Ekstraversija	0	1	0	0	0	0	0	0	0	0	0	0	0	0	0	Ne;
251	2	1	37	2	1	0	1	1	0	1	2	0	2	10	3	0	0		3	5	3	3	0	0	0	1	1	1	1	3	25	0	Nuosirdumas	0	0	1	0	0	0	1	1	0	0	0	0	0	0		Ne;
252	0	0	50	1	1	0	2	0	0	0	3	0	1	8	3	1	1	2	3	4	2	3	0	0	0	2	2	1	2	2	23		Nuosirdumas	0	0	1	0	0	0	0	0	0	0	0	0	0	0	0	Virskinamojo trakto ligos (refliuksas, gastritas, opalige, dirgliosios zarnos sindromas, hemorojus ir kt.) ;
253	5	1	64	1	1	1	2	0	1	1	1	0	1	10	5	1	0	2	4	1	4	4	0	0	3	5	2	2	5	1	47	0	Samoningumas	1	0	0	0	0	0	1	0	1	1	1	0	0	1	0	Nerimas ;sirdies kraujagysliu ligos ar padidejusi ju rizika (arterine hipertenzija (padidejes kraujo spaudimas), cholesterolio padidejimas, daznas sirdies plakimas ir kt.) ;
254	0	0	35	1	1	0	1	1	0	1	3	1	2	7	2	1	1	2	2	5	2	2	1	1	0	1	1	1	2	2	20		Nuosirdumas	0	0	1	0	0	0	0	0	0	0	0	0	0	0	1	Ginekologiniai susirgimai (endometrioze, policistiniu kiausidziu sindromas, mioma ir kt.) ;
255	1	1	34	1	1	0	1	0	0	1	2	0	2	10	5	1	1	2	4	1	5	2	0	0	3	1	1	1	4	1	19	1	Samoningumas	1	0	0	0	0	0	0	1	0	0	0	0	0	0	1	Ne;
256	0	0	49	1	1	0	1	0	0	1	3	1	2	10	5	1	0	2	4	3	3	3	0	0	0	3	3	3	3	3	37		Neuroziskumas	0	0	0	1	0	0	0	0	0	0	0	0	0	0	0	Miego sutrikimai (nemiga, miego apneja, neramiu koju sindromas ir kt.) ;
257	2	1	33	1	1	1	1	0	0	1	3	0	2	7	3	1	0	2	2	4	3	1	0	0	0	1	1	1	2	1	5	0	Atvirumas naujovems	0	0	0	0	1	0	0	0	1	0	1	0	0	0	0	Ne;
258	0	0	49	1	0	0	1	0	0	0	4	0	1	9	3	1	1	2	2	3	3	4	0	0	0	3	2	2	2	1	32		Nuosirdumas	0	0	1	0	0	0	0	0	0	0	0	0	0	0	0	Endokrininiai susirgimai (skydliaukes funkcijos sutrikimai, cukrinis diabetas ir kt.) ;Virskinamojo trakto ligos (refliuksas, gastritas, opalige, dirgliosios zarnos sindromas, hemorojus ir kt.) ;Alergines ligos (bronchine astma, sienlige, odos alergines ligos ir kt.) ;Ginekologiniai susirgimai (endometrioze, policistiniu kiausidziu sindromas, mioma ir kt.) ;
259	0	0	49	1	1	0	2	0	0	0	3	0	1	10	5	1	1	2	4	1	3	3	0	0	0	1	2	2	2	1	24		Samoningumas	1	0	0	0	0	0	0	0	0	0	0	0	0	0	1	Ne;
260	2	1	42	1	1	0	1	0	1	1	2	0	2	8	3	1	1	2	3	5	5	4	0	0	0	2	5	4	4	4	6	0	Samoningumas	1	0	0	0	0	0	0	0	0	1	0	0	0	1	0	Ginekologiniai susirgimai (endometrioze, policistiniu kiausidziu sindromas, mioma ir kt.) ;
261	3	1	30	1	0	0	2	1	0	0	2	0	2	7	4	1	1	1	3	5	4	1	0	0	0	3	3	3	2	2	14	1	Nuosirdumas	0	0	1	0	0	0	0	1	0	1	0	0	1	1	0	Ne;
262	0	0	49	1	1	0	1	0	1	0	5	0	4	9	3	1	1	2	3	4	4	4	0	0	0	2	4	4	4	2	19		Nuosirdumas	0	0	1	0	0	0	0	0	0	0	0	0	0	0	0	Onkologiniai susirgimai ;
263	2	1	24	1	1	1	1	0	0	1	4		4	9	5	1	1	2	4	4	2	3	0	0	3	3	2	2	4	2	12	1	Samoningumas	1	0	0	0	0	1	0	0	0	0	1	0	0	0	1	Nerimas ;Virskinamojo trakto ligos (refliuksas, gastritas, opalige, dirgliosios zarnos sindromas, hemorojus ir kt.) ;Alergines ligos (bronchine astma, sienlige, odos alergines ligos ir kt.) ;
264	0	0	52	1	0	0	1	0	0	1	3	1	4	9	5	1	1	2	4	2	5	3	1	0	0	2	1	3	3	5	32		Samoningumas	1	0	0	0	0	0	0	0	0	0	0	0	0	0	1	Ne;
265	0	0	50	1	1	0	2	0	0	0	3	0	2	9	3	1	1	2	4	5	3	2	0	0	1	2	2	2	2	4	33		Nuosirdumas	0	0	1	0	0	0	0	0	0	0	0	0	0	0	0	Endokrininiai susirgimai (skydliaukes funkcijos sutrikimai, cukrinis diabetas ir kt.) ;Virskinamojo trakto ligos (refliuksas, gastritas, opalige, dirgliosios zarnos sindromas, hemorojus ir kt.) ;
266	0	0	48	1	1	0	1	0	0	0	4	1	6	9	4	1	1	3	4	1	2	2	1	0	1	3	3	1	2	2	35		Nuosirdumas	0	0	1	0	0	0	0	0	0	0	0	0	0	0	0	Miego sutrikimai (nemiga, miego apneja, neramiu koju sindromas ir kt.) ;Nerimas ;Endokrininiai susirgimai (skydliaukes funkcijos sutrikimai, cukrinis diabetas ir kt.) ;sirdies kraujagysliu ligos ar padidejusi ju rizika (arterine hipertenzija (padidejes kraujo spaudimas), cholesterolio padidejimas, daznas sirdies plakimas ir kt.) ;
267	3	1	44	1	1	0	2	0	0	0	4	0	5	9	3	1	1	2	3	4	4	4	0	0	1	2	2	2	2	2	14	0	Nuosirdumas	0	0	1	0	0	1	0	1	1	0	0	0	1	0	0	Endokrininiai susirgimai (skydliaukes funkcijos sutrikimai, cukrinis diabetas ir kt.) ;
268	0	0	38	1	1	0	1	1	0	0	2	0	5	6	3	1	0	2	4	4	4	4	0	0	1	2	2	2	4	2	24		Nuosirdumas	0	0	1	0	0	0	0	0	0	0	0	0	0	0	0	Ginekologiniai susirgimai (endometrioze, policistiniu kiausidziu sindromas, mioma ir kt.) ;
269	1	1	31	1	0	0	1	0	0	0	1	0	4	7	4	1	1	2	4	4	4	3	0	0	1	1	1	4	1	4	16	0	Nuosirdumas	0	0	1	0	0	0	0	0	1	0	0	0	0	0	0	Odos ligos (psoriaze, egzema ir kt.) ;
270	0	0	34	1	1	0	2	1	0	1	4	0	4	9	3	1	1	2	4	4	4	4	0	0	2	2	2	1	4	4	15		Samoningumas	1	0	0	0	0	0	0	0	0	0	0	0	0	0	1	Virskinamojo trakto ligos (refliuksas, gastritas, opalige, dirgliosios zarnos sindromas, hemorojus ir kt.) ;Sanariu ir sistemines jungiamojo audinio ligos (artroze, reaktyvusis artritas, psoriatine artropatija, reumatoidinis artritas, sistemine raudonoji vilklige ir kt.) ;
271	0	0	41	1	1	0	2	0	1	1	5	0	6	7	5	1	1	3	3	4	5	4	0	0	0	1	1	1	4	4	27		Neuroziskumas	0	0	0	1	0	0	0	0	0	0	0	0	0	0	1	Alergines ligos (bronchine astma, sienlige, odos alergines ligos ir kt.) ;Nerimas ;
272	5	1	39	1	1	0	1	0	1	0	4	0	4	9	5	1	1	2	2	2	1	1	0	0	1	2	2	1	4	1	12	0	Ekstraversija	0	1	0	0	0	1	1	0	0	0	1	1	1	1	0	Endokrininiai susirgimai (skydliaukes funkcijos sutrikimai, cukrinis diabetas ir kt.) ;Virskinamojo trakto ligos (refliuksas, gastritas, opalige, dirgliosios zarnos sindromas, hemorojus ir kt.) ;Ginekologiniai susirgimai (endometrioze, policistiniu kiausidziu sindromas, mioma ir kt.) ;
273	3	1	45	1	1	0	2	0	0	0	4	0	5	7	5	1	1	2	3	3	3	3	1	1	0	1	1	1	2	1	32	1	Atvirumas naujovems	0	0	0	0	1	0	0	0	1	1	1	0	1	0	0	Alergines ligos (bronchine astma, sienlige, odos alergines ligos ir kt.) ;
274	0	0	29	1	1	1	1	0	0	0	2	0	2	8	3	1	1	2	2	4	3	2	0	0	0	2	2	2	2	1	5		Ekstraversija	0	1	0	0	0	0	0	0	0	0	0	0	0	0	1	Mazakraujyste;
275	6	1	35	1	1	0	1	0	1	1	2	0	2	8	5	0	0		4	5	4	5	0	0	3	1	1	1	2	1	25	0	Ekstraversija	0	1	0	0	0	1	0	1	1	1	1	0	0	1		Ne;
276	0	0	21	1	0	0	1	1	1	0	4	1	5	9	2	1	1	2	4	4	4	4	0	0	0	2	1	2	1	1	2		Ekstraversija	0	1	0	0	0	0	0	0	0	0	0	0	0	0	0	Ne;
277	1	1	41	1	1	0	1	1	0	1	3	0	1	8	2	1	0	2	3	5	4	2	0	0	0	1	1	1	4	1	28	0	Ekstraversija	0	1	0	0	0	0	1	0	0	0	0	0	0	0	0	Miego sutrikimai (nemiga, miego apneja, neramiu koju sindromas ir kt.) ;Nerimas ;
278	0	0	58	1	1	1	1	0	1	0	4	0	1	8	3	1	1	3	2	4	4	4	0	0	1	4	2	2	4	2	18		Samoningumas	1	0	0	0	0	0	0	0	0	0	0	0	0	0	0	Miego sutrikimai (nemiga, miego apneja, neramiu koju sindromas ir kt.) ;sirdies kraujagysliu ligos ar padidejusi ju rizika (arterine hipertenzija (padidejes kraujo spaudimas), cholesterolio padidejimas, daznas sirdies plakimas ir kt.) ;Virskinamojo trakto ligos (refliuksas, gastritas, opalige, dirgliosios zarnos sindromas, hemorojus ir kt.) ;Sanariu ir sistemines jungiamojo audinio ligos (artroze…
279	3	1	39	1	1	0	2	0	1	1	4	0	2	8	5	0	0		3	5	3	4	0	0	1	5	4	3	5	5	31	1	Atvirumas naujovems	0	0	0	0	1	0	1	1	1	0	0	0	0	0		Virskinamojo trakto ligos (refliuksas, gastritas, opalige, dirgliosios zarnos sindromas, hemorojus ir kt.) ;Alergines ligos (bronchine astma, sienlige, odos alergines ligos ir kt.) ;
280	0	0	54	1	1	0	1	1	1	0	4	1	4	5	5	1	1	2	3	4	4	4	1	1	0	4	2	4	4	4	36		Samoningumas	1	0	0	0	0	0	0	0	0	0	0	0	0	0	1	Endokrininiai susirgimai (skydliaukes funkcijos sutrikimai, cukrinis diabetas ir kt.) ;sirdies kraujagysliu ligos ar padidejusi ju rizika (arterine hipertenzija (padidejes kraujo spaudimas), cholesterolio padidejimas, daznas sirdies plakimas ir kt.) ;Virskinamojo trakto ligos (refliuksas, gastritas, opalige, dirgliosios zarnos sindromas, hemorojus ir kt.) ;
281	0	0	48	1	1	0	1	0	1	0	4	0	4	8	2	1	1	2	3	3	3	3	0	0	0	3	3	3	3	3	28		Neuroziskumas	0	0	0	1	0	0	0	0	0	0	0	0	0	0	0	Sanariu ir sistemines jungiamojo audinio ligos (artroze, reaktyvusis artritas, psoriatine artropatija, reumatoidinis artritas, sistemine raudonoji vilklige ir kt.) ;Virskinamojo trakto ligos (refliuksas, gastritas, opalige, dirgliosios zarnos sindromas, hemorojus ir kt.) ;
282	2	1	36	1	1	0	1	0	0	0	3	0	3	6	5	1	1	2	3	4	4	4	0	0	0	1	1	1	1	1	24	0	Neuroziskumas	0	0	0	1	0	0	0	0	0	1	1	0	1	0	1	Nerimas ;Ginekologiniai susirgimai (endometrioze, policistiniu kiausidziu sindromas, mioma ir kt.) ;
283	1	1	39	1	1	0	1	0	0	1	5		5	10	5	1	1	2	3	2	4	5	0	0	0	2	2	2	4	2	21	0	Ekstraversija	0	1	0	0	0	0	0	0	0	0	0	0	1	0	1	Alergines ligos (bronchine astma, sienlige, odos alergines ligos ir kt.) ;
284	0	0	36	1	1	0	2	0	0	1	1	0	2	9	5	1	0	2	3	5	2	2	0	0	1	4	4	2	4	4	22		Ekstraversija	0	1	0	0	0	0	0	0	0	0	0	0	0	0	0	Ne;
285	3	1	40	1	1	1	1	1	0	1	3	0	3	5	4	1	1	2	2	5	5	4	0	0	0	1	2	1	1	1	20	1	Ekstraversija	0	1	0	0	0	0	0	0	1	0	1	0	1	1	1	Alergines ligos (bronchine astma, sienlige, odos alergines ligos ir kt.) ;
286	8	1	60	1	1	0	1	0	0	1	4	1	3	9	4	1	1	2	4	4	5	4	1	0	2	2	2	1	2	1	40	1	Samoningumas	1	0	0	0	0	1	1	1	1	1	1	1	1	1	0	Miego sutrikimai (nemiga, miego apneja, neramiu koju sindromas ir kt.) ;Depresija;Endokrininiai susirgimai (skydliaukes funkcijos sutrikimai, cukrinis diabetas ir kt.) ;sirdies kraujagysliu ligos ar padidejusi ju rizika (arterine hipertenzija (padidejes kraujo spaudimas), cholesterolio padidejimas, daznas sirdies plakimas ir kt.) ;Sanariu ir sistemines jungiamojo audinio ligos (artroze, reaktyvus…
287	5	1	51	1	1	0	2	0	1	1	3	0	2	10	5	1	1	3	4	4	4	4	0	0	0	4	4	4	4	4	37	1	Samoningumas	1	0	0	0	0	1	0	0	1	1	1	0	1	1	1	Virskinamojo trakto ligos (refliuksas, gastritas, opalige, dirgliosios zarnos sindromas, hemorojus ir kt.) ;
288	4	1	36	1	1	0	2	0	0	1	3	0	6	8	5	1	1	3	3	2	4	4	1	1	2	4	2	1	4	1	5	1	Nuosirdumas	0	0	1	0	0	1	0	1	1	0	0	0	0	1	1	Endokrininiai susirgimai (skydliaukes funkcijos sutrikimai, cukrinis diabetas ir kt.) ;
289	3	1	27	1	1	0	1	1	0	0	3	0	4	7	3	1	1	2	3	2	4	2	0	0	0	2	2	2	4	2	10	1	Nuosirdumas	0	0	1	0	0	0	0	1	1	0	1	0	1	0	0	Ne;
290	2	1	50	1	0	0	2	0	0	0	4	0	3	8	4	1	1	2	4	3	4	2	0	0	1	4	4	4	4	5	38	0	Nuosirdumas	0	0	1	0	0	1	0	0	0	0	0	1	1	0	0	sirdies kraujagysliu ligos ar padidejusi ju rizika (arterine hipertenzija (padidejes kraujo spaudimas), cholesterolio padidejimas, daznas sirdies plakimas ir kt.) ;
291	3	1	48	1	1	0	2	0	0	0	5	0	5	9	4	1	1	2	3	3	4	4	1	1	1	4	2	2	4	1	42	0	Nuosirdumas	0	0	1	0	0	0	1	0	1	0	1	0	0	0	1	Nerimas ;Endokrininiai susirgimai (skydliaukes funkcijos sutrikimai, cukrinis diabetas ir kt.) ;Virskinamojo trakto ligos (refliuksas, gastritas, opalige, dirgliosios zarnos sindromas, hemorojus ir kt.) ;
292	2	1	18	1	0	0	1	0	0	1	3	0	3	10	4	1	0	3	3	3	5	5	0	0	2	5	5	5	5	1	4	0	Atvirumas naujovems	0	0	0	0	1	1	1	0	0	0	0	0	1	0	0	Alergines ligos (bronchine astma, sienlige, odos alergines ligos ir kt.) ;
293	3	1	40	1	1	0	1	0	0	0	4	0	6	9	4	1	1	3	3	5	4	4	0	0	0	2	5	2	2	4	18	0	Samoningumas	1	0	0	0	0	1	0	0	1	0	1	0	0	0	0	Nerimas ;Virskinamojo trakto ligos (refliuksas, gastritas, opalige, dirgliosios zarnos sindromas, hemorojus ir kt.) ;
294	3	1	53	1	1	1	2	0	0	0	4	0	5	8	5	0	0		4	2	4	4	0	0	2	2	2	1	2	1	35	0	Samoningumas	1	0	0	0	0	1	0	0	1	0	0	1	0	0		Miego sutrikimai (nemiga, miego apneja, neramiu koju sindromas ir kt.) ;Endokrininiai susirgimai (skydliaukes funkcijos sutrikimai, cukrinis diabetas ir kt.) ;sirdies kraujagysliu ligos ar padidejusi ju rizika (arterine hipertenzija (padidejes kraujo spaudimas), cholesterolio padidejimas, daznas sirdies plakimas ir kt.) ;Virskinamojo trakto ligos (refliuksas, gastritas, opalige, dirgliosios zarno…
295	1	1	39	1	1	0	1	0	0	1	3	1	3	8	5	1	1	2	3	1	5	4	1	1	1	3	3	3	1	5	17	0	Samoningumas	1	0	0	0	0	0	0	0	0	0	1	0	0	0	1	Miego sutrikimai (nemiga, miego apneja, neramiu koju sindromas ir kt.) ;
296	0	0	36	1	0	0	1	0	0	0	5	0	6	10	3	1	1	2	4	2	3	3	0	0	0	3	3	1	2	5	19		Samoningumas	1	0	0	0	0	0	0	0	0	0	0	0	0	0	1	Endokrininiai susirgimai (skydliaukes funkcijos sutrikimai, cukrinis diabetas ir kt.) ;
297	0	0	21	1	0	0	2	1	0	0	4	0	1	10	2	1	0	2	3	3	3	3	0	0	0	1	1	1	1	2	5		Neuroziskumas	0	0	0	1	0	0	0	0	0	0	0	0	0	0	1	Nerimas ;Odos ligos (psoriaze, egzema ir kt.) ;
298	0	0	35	1	1	1	2	0	0	0	1	0	2	8	5	1	1	2	2	4	3	3	0	0	0	4	4	4	5	3	5		Samoningumas	1	0	0	0	0	0	0	0	0	0	0	0	0	0	1	Ne;
299	0	0	30	1	1	0	1	0	0	1	3	0	1	4	2	0	0		3	4	2	1	1	1	2	4	2	2	2	1	14		Nuosirdumas	0	0	1	0	0	0	0	0	0	0	0	0	0	0	1	Ne;
300	0	0	48	1	1	0	1	0	0	1	4	0	4	10	5	1	0	2	3	5	3	3	0	0	0	5	3	4	3	3	32		Samoningumas	1	0	0	0	0	0	0	0	0	0	0	0	0	0	0	Stuburo ligos;
301	0	0	49	1	0	0	2	0	1	0	4		3	6	2	1	0	2	3	4	4	4	0	0	0	2	2	2	2	4	35		Neuroziskumas	0	0	0	1	0	0	0	0	0	0	0	0	0	0	0	Nerimas ;Depresija;sirdies kraujagysliu ligos ar padidejusi ju rizika (arterine hipertenzija (padidejes kraujo spaudimas), cholesterolio padidejimas, daznas sirdies plakimas ir kt.) ;
302	0	0	36	1	1	0	1	0	0	0	2	0	1	8	5	1	0	2	3	5	2	2	0	0	0	4	1	1	4	1	16		Samoningumas	1	0	0	0	0	0	0	0	0	0	0	0	0	0	0	Nerimas ;
303	0	0	49	1	1	0	1	0	1	1	3	0	3	7	4	1	1	2	4	2	3	4	0	0	0	2	2	2	2	2	9		Samoningumas	1	0	0	0	0	0	0	0	0	0	0	0	0	0	0	Ne;
304	2	1	47	1	1	0	1	0	0	1	3	0	3	9	2	1	1	2	3	1	2	1	1	0	0	3	1	1	1	1	33	0	Ekstraversija	0	1	0	0	0	0	0	0	1	0	1	0	0	0	0	Miego sutrikimai (nemiga, miego apneja, neramiu koju sindromas ir kt.) ;
305	2	1	37	1	1	1	1	1	0	0	3	1	6	7	5	0	0		3	3	2	4	0	0	1	1	1	1	2	1	10	1	Atvirumas naujovems	0	0	0	0	1	1	0	0	0	0	1	0	0	0		Depresija;
306	0	0	47	1	1	0	1	0	0	0	5	0	4	8	4	1	1	2	3	2	3	3	0	0	0	2	2	1	2	1	7		Nuosirdumas	0	0	1	0	0	0	0	0	0	0	0	0	0	0	0	Miego sutrikimai (nemiga, miego apneja, neramiu koju sindromas ir kt.) ;sirdies kraujagysliu ligos ar padidejusi ju rizika (arterine hipertenzija (padidejes kraujo spaudimas), cholesterolio padidejimas, daznas sirdies plakimas ir kt.) ;Alergines ligos (bronchine astma, sienlige, odos alergines ligos ir kt.) ;
307	3	1	30	1	1	1	1	0	0	1	4	0	5	8	3	1	1	3	3	4	4	2	0	0	2	2	2	1	2	4	19	0	Nuosirdumas	0	0	1	0	0	0	0	1	0	1	1	0	0	0	0	Ne;
308	5	1	34	1	0	0	1	0	1	1	4	0	6	9	5	1	1	3	3	4	4	5	1	1	2	1	1	1	5	5	22	0	Samoningumas	1	0	0	0	0	1	0	1	1	1	1	0	0	0	1	sirdies kraujagysliu ligos ar padidejusi ju rizika (arterine hipertenzija (padidejes kraujo spaudimas), cholesterolio padidejimas, daznas sirdies plakimas ir kt.) ;Virskinamojo trakto ligos (refliuksas, gastritas, opalige, dirgliosios zarnos sindromas, hemorojus ir kt.) ;
309	5	1	45	1	1	0	1	0	1	1	3	1	4	9	5	1	1	2	3	2	4	3	0	0	1	1	1	1	2	1	11	1	Ekstraversija	0	1	0	0	0	0	0	1	1	1	1	1	0	0	1	Ne;
310	2	1	27	2	1	0	2	1	0	0	4		6	10	5	1	0	2	3	4	5	5	0	0	0	3	2	3	3	5	7	0	Nuosirdumas	0	0	1	0	0	1	0	1	0	0	0	0	0	0	0	Ne;
311	0	0	30	1	0	1	2	1	0	0	5	0	1	6	3	0	0		4	2	4	2	0	0	0	4	5	5	4	2	14		Nuosirdumas	0	0	1	0	0	0	0	0	0	0	0	0	0	0		Nerimas ;sirdies kraujagysliu ligos ar padidejusi ju rizika (arterine hipertenzija (padidejes kraujo spaudimas), cholesterolio padidejimas, daznas sirdies plakimas ir kt.) ;Virskinamojo trakto ligos (refliuksas, gastritas, opalige, dirgliosios zarnos sindromas, hemorojus ir kt.) ;Ginekologiniai susirgimai (endometrioze, policistiniu kiausidziu sindromas, mioma ir kt.) ;
312	0	0	52	1	1	0	1	0	0	1	3	0	3	8	4	1	1	2	3	3	3	3	0	0	0	1	1	1	2	3	31		Samoningumas	1	0	0	0	0	0	0	0	0	0	0	0	0	0	0	Nerimas ;
313	0	0	30	1	1	0	1	0	0	0	3	0	3	8	3	1	1	3	4	4	3	3	0	0	0	2	2	2	2	2	12		Nuosirdumas	0	0	1	0	0	0	0	0	0	0	0	0	0	0	1	Ne;
314	0	0	39	2	1	0	1	1	1	1	1	0	2	10	5	1	0	1	3	4	3	3	0	0	0	1	1	1	2	1	23		Atvirumas naujovems	0	0	0	0	1	0	0	0	0	0	0	0	0	0	1	Ne;
315	4	1	51	1	1	1	1	0	1	1	4	0	2	9	4	1	0	2	3	5	5	5	0	0	0	5	5	4	5	4	11	0	Samoningumas	1	0	0	0	0	1	0	1	1	0	1	0	0	0	0	sirdies kraujagysliu ligos ar padidejusi ju rizika (arterine hipertenzija (padidejes kraujo spaudimas), cholesterolio padidejimas, daznas sirdies plakimas ir kt.) ;Endokrininiai susirgimai (skydliaukes funkcijos sutrikimai, cukrinis diabetas ir kt.) ;Virskinamojo trakto ligos (refliuksas, gastritas, opalige, dirgliosios zarnos sindromas, hemorojus ir kt.) ;
316	0	0	38	1	1	0	2	0	0	1	3	0	3	8	3	1	1	2	4	3	2	2	0	0	0	2	2	3	2	2	22		Nuosirdumas	0	0	1	0	0	0	0	0	0	0	0	0	0	0	1	sirdies kraujagysliu ligos ar padidejusi ju rizika (arterine hipertenzija (padidejes kraujo spaudimas), cholesterolio padidejimas, daznas sirdies plakimas ir kt.) ;
317	0	0	46	1	0	0	2	0	0	1	2	0	4	9	3	1	0	3	4	4	3	3	1	0	3	2	4	2	5	4	25		Nuosirdumas	0	0	1	0	0	0	0	0	0	0	0	0	0	0	1	Kiti neurologiniai susirgimai (epilepsija, issetine skleroze, insultas ir kt.) ;Nerimas ;
318	0	0	28	1	1	0	1	1	0	0	4	1	4	10	5	1	1	2	3	4	5	5	1	1	2	3	3	3	3	4	13		Samoningumas	1	0	0	0	0	0	0	0	0	0	0	0	0	0	1	Odos ligos (psoriaze, egzema ir kt.) ;Endokrininiai susirgimai (skydliaukes funkcijos sutrikimai, cukrinis diabetas ir kt.) ;Nerimas ;Virskinamojo trakto ligos (refliuksas, gastritas, opalige, dirgliosios zarnos sindromas, hemorojus ir kt.) ;
319	0	0	40	1	1	0	2	0	1	1	3		3	9	3	1	1	2	2	3	3	3	0	0	0	3	3	1	1	2	10		Samoningumas	1	0	0	0	0	0	0	0	0	0	0	0	0	0	0	Nerimas ;
320	6	1	39	1	1	1	1	0	0	1	3	0	3	8	4	1	1	2	3	4	4	3	0	0	0	2	4	2	2	1	22	0	Nuosirdumas	0	0	1	0	0	1	1	1	0	1	1	0	1	1	1	sirdies kraujagysliu ligos ar padidejusi ju rizika (arterine hipertenzija (padidejes kraujo spaudimas), cholesterolio padidejimas, daznas sirdies plakimas ir kt.) ;Nerimas ;Virskinamojo trakto ligos (refliuksas, gastritas, opalige, dirgliosios zarnos sindromas, hemorojus ir kt.) ;
321	7	1	35	1	1	1	2	0	1	1	3	0	3	10	5	1	1	2	3	4	3	3	0	0	1	2	2	1	4	1	12	1	Atvirumas naujovems	0	0	0	0	1	1	0	1	1	1	1	1	1	1	0	Nerimas ;Alergines ligos (bronchine astma, sienlige, odos alergines ligos ir kt.) ;
322	4	1	47	1	1	0	1	0	0	1	3	0	2	10	5	1	1	2	4	5	5	4	0	0	0	2	2	2	2	1	32	1	Nuosirdumas	0	0	1	0	0	0	0	0	1	1	1	1	1	0	1	Endokrininiai susirgimai (skydliaukes funkcijos sutrikimai, cukrinis diabetas ir kt.) ;
323	2	1	24	1	0	1	1	1	0	1	4	0	2	7	3	1	0	2	3	2	4	4	0	0	0	5	2	5	4	4	16	1	Atvirumas naujovems	0	0	0	0	1	0	0	1	0	1	0	0	1	0	1	Endokrininiai susirgimai (skydliaukes funkcijos sutrikimai, cukrinis diabetas ir kt.) ;
324	0	0	36	1	1	1	1	0	0	0	2		3	8	2	1	0	1	4	3	4	3	1	0	0	2	2	2	2	2	24		Samoningumas	1	0	0	0	0	0	0	0	0	0	0	0	0	0	1	Ne;
325	0	0	35	1	0	0	2	0	0	0	3	0	2	7	4	1	0	2	4	4	3	3	0	0	2	3	4	1	4	5	5		Samoningumas	1	0	0	0	0	0	0	0	0	0	0	0	0	0	1	Nerimas ;Depresija;
326	2	1	43	1	1	0	2	0	0	0	3	0	2	7	3	1	1	2	4	5	4	1	0	0	1	3	1	1	2	1	12	0	Samoningumas	1	0	0	0	0	0	1	0	1	0	0	0	0	0	1	Nerimas ;Virskinamojo trakto ligos (refliuksas, gastritas, opalige, dirgliosios zarnos sindromas, hemorojus ir kt.) ;
327	0	0	38	1	1	0	1	0	0	0	4	0	4	8	4	1	1	2	3	3	3	2	0	0	0	3	1	1	2	3	7		Samoningumas	1	0	0	0	0	0	0	0	0	0	0	0	0	0	0	Virskinamojo trakto ligos (refliuksas, gastritas, opalige, dirgliosios zarnos sindromas, hemorojus ir kt.) ;
328	6	1	34	1	1	0	2	0	0	1	4	1	5	7	5	1	1	3	2	4	2	2	1	0	1	1	1	1	2	1	17	1	Atvirumas naujovems	0	0	0	0	1	0	1	1	0	1	1	1	1	1	0	Depresija;Alergines ligos (bronchine astma, sienlige, odos alergines ligos ir kt.) ;Ginekologiniai susirgimai (endometrioze, policistiniu kiausidziu sindromas, mioma ir kt.) ;
329	5	1	36	1	1	0	1	0	0	1	3		2	7	5	1	0	2	3	5	3	2	0	0	1	2	1	1	4	1	20	1	Nuosirdumas	0	0	1	0	0	0	0	1	1	1	1	0	0	1	0	Endokrininiai susirgimai (skydliaukes funkcijos sutrikimai, cukrinis diabetas ir kt.) ;Alopecia totalis;
330	5	1	19	1	0	1	2	0	0	0	3	0	5	6	3	1	1	3	4	4	2	2	0	0	0	2	1	2	1	1	11	0	Ekstraversija	0	1	0	0	0	1	0	0	1	1	1	1	0	0	0	Miego sutrikimai (nemiga, miego apneja, neramiu koju sindromas ir kt.) ;Nerimas ;Depresija;sirdies kraujagysliu ligos ar padidejusi ju rizika (arterine hipertenzija (padidejes kraujo spaudimas), cholesterolio padidejimas, daznas sirdies plakimas ir kt.) ;Virskinamojo trakto ligos (refliuksas, gastritas, opalige, dirgliosios zarnos sindromas, hemorojus ir kt.) ;Alergines ligos (bronchine astma, si…
331	0	0	49	1	1	0	1	0	0	0	4	0	3	8	4	1	1	1	3	5	3	5	1	0	3	5	5	4	5	2	1		Neuroziskumas	0	0	0	1	0	0	0	0	0	0	0	0	0	0	0	Virskinamojo trakto ligos (refliuksas, gastritas, opalige, dirgliosios zarnos sindromas, hemorojus ir kt.) ;
332	0	0	31	1	1	0	1	0	0	1	2	0	1	7	5	1	0	3	3	5	4	3	0	0	0	2	2	1	2	1	8		Nuosirdumas	0	0	1	0	0	0	0	0	0	0	0	0	0	0	0	Virskinamojo trakto ligos (refliuksas, gastritas, opalige, dirgliosios zarnos sindromas, hemorojus ir kt.) ;
333	3	1	27	1	1	1	1	0	0	0	2		4	10	3	1	0	2	2	5	4	4	0	0	1	2	5	5	4	5	16	1	Neuroziskumas	0	0	0	1	0	0	0	1	0	1	1	0	0	0	0	Miego sutrikimai (nemiga, miego apneja, neramiu koju sindromas ir kt.) ;Nerimas ;sirdies kraujagysliu ligos ar padidejusi ju rizika (arterine hipertenzija (padidejes kraujo spaudimas), cholesterolio padidejimas, daznas sirdies plakimas ir kt.) ;
334	0	0	36	1	1	0	1	0	0	0	4	1	4	8	4	1	0	3	3	5	3	3	0	0	0	1	1	1	1	3	27		Neuroziskumas	0	0	0	1	0	0	0	0	0	0	0	0	0	0	0	Depresija;
335	0	0	28	2	1	1	1	1	0	1	3	0	4	9	4	1	1	2	3	2	1	1	1	1	2	2	2	1	2	2	22		Nuosirdumas	0	0	1	0	0	0	0	0	0	0	0	0	0	0	1	sirdies kraujagysliu ligos ar padidejusi ju rizika (arterine hipertenzija (padidejes kraujo spaudimas), cholesterolio padidejimas, daznas sirdies plakimas ir kt.) ;
336	2	1	44	1	1	0	1	0	0	1	2	0	2	9	4	0	0		3	5	5	5	0	0	0	3	3	3	3	3	26	0	Samoningumas	1	0	0	0	0	0	0	0	0	1	1	0	0	0		Odos ligos (psoriaze, egzema ir kt.) ;Alergines ligos (bronchine astma, sienlige, odos alergines ligos ir kt.) ;sienlige po imunoterapijos dingo. Pasitaiko odos dermatitas, neseniai diagnozuota kerplige.;
337	3	1	36	1	1	0	1	0	1	1	4		3	6	5	1	1	3	3	3	5	5	0	0	1	1	1	1	1	1	20	0	Ekstraversija	0	1	0	0	0	0	0	0	0	1	0	1	0	1	0	Nerimas ;
338	0	0	28	1	1	0	2	0	0	1	2	0	4	8	5	1	0	2	2	2	3	2	0	0	0	2	2	2	4	2	18		Nuosirdumas	0	0	1	0	0	0	0	0	0	0	0	0	0	0	0	Ne;
339	3	1	29	1	1	0	1	0	1	0	4	0	4	10	5	1	1	2	4	3	1	5	1	1	3	3	1	1	1	2	19	1	Samoningumas	1	0	0	0	0	1	0	1	0	1	0	0	1	0	1	Ne;
340	0	0	23	1	1	0	1	1	0	0	3	0	2	10	4	1	1	2	3	5	3	3	0	0	0	2	1	1	1	1	4		Ekstraversija	0	1	0	0	0	0	0	0	0	0	0	0	0	0	0	Ne;
341	3	1	44	1	0	0	2	1	1	1	3	0	4	10	5	1	1	2	3	4	4	5	1	1	3	1	1	1	1	2	14	1	Samoningumas	1	0	0	0	0	0	0	0	1	1	1	0	1	0	1	Ne;Virskinamojo trakto ligos (refliuksas, gastritas, opalige, dirgliosios zarnos sindromas, hemorojus ir kt.) ;
342	0	0	60	1	1	0	2	0	1	0	4	0	1	1	1	0	0		2	2	3	3	1	0	0	4	4	4	4	1	46		Nuosirdumas	0	0	1	0	0	0	0	0	0	0	0	0	0	0	0	Miego sutrikimai (nemiga, miego apneja, neramiu koju sindromas ir kt.) ;sirdies kraujagysliu ligos ar padidejusi ju rizika (arterine hipertenzija (padidejes kraujo spaudimas), cholesterolio padidejimas, daznas sirdies plakimas ir kt.) ;
343	3	1	27	1	1	1	1	1	1	1	3	0	2	10	5	1	1	2	2	4	4	2	0	0	0	2	2	3	4	1	11	0	Nuosirdumas	0	0	1	0	0	1	0	0	1	0	1	0	0	0	1	Ne;
344	4	1	30	1	1	0	1	0	0	0	4	0	4	8	5	1	1	2	4	4	4	3	0	0	2	5	2	2	5	4	19	0	Neuroziskumas	0	0	0	1	0	0	1	1	1	0	1	0	0	0	0	Virskinamojo trakto ligos (refliuksas, gastritas, opalige, dirgliosios zarnos sindromas, hemorojus ir kt.) ;Sanariu ir sistemines jungiamojo audinio ligos (artroze, reaktyvusis artritas, psoriatine artropatija, reumatoidinis artritas, sistemine raudonoji vilklige ir kt.) ;
345	0	0	31	1	0	0	2	0	0	0	4	0	3	8	3	1	1	3	3	3	3	3	0	0	2	3	2	3	3	5	17		Neuroziskumas	0	0	0	1	0	0	0	0	0	0	0	0	0	0	1	Ne;
346	0	0	25	1	1	0	1	1	1	0	1	0	3	9	4	1	1	2	2	4	2	2	0	0	1	2	2	1	4	4	10		Atvirumas naujovems	0	0	0	0	1	0	0	0	0	0	0	0	0	0	0	Ne;
347	0	0	29	1	1	1	1	1	0	0	4	0	2	10	5	1	1	2	4	3	3	3	1	1	0	3	2	2	5	4	11		Nuosirdumas	0	0	1	0	0	0	0	0	0	0	0	0	0	0	1	Nerimas ;Depresija;
348	0	0	62	1	1	1	2	1	0	1	4	0	3	10	4	1	1	2	3	3	3	2	0	0	0	4	4	4	4	5	17		Neuroziskumas	0	0	0	1	0	0	0	0	0	0	0	0	0	0	0	Kiti neurologiniai susirgimai (epilepsija, issetine skleroze, insultas ir kt.) ;Nerimas ;Depresija;Virskinamojo trakto ligos (refliuksas, gastritas, opalige, dirgliosios zarnos sindromas, hemorojus ir kt.) ;Ginekologiniai susirgimai (endometrioze, policistiniu kiausidziu sindromas, mioma ir kt.) ;
349	0	0	38	1	1	0	1	0	0	1	3	0	2	6	5	1	1	2	3	5	2	2	1	1	0	2	2	1	4	1	27		Ekstraversija	0	1	0	0	0	0	0	0	0	0	0	0	0	0	1	Miego sutrikimai (nemiga, miego apneja, neramiu koju sindromas ir kt.) ;Nerimas ;
350	2	1	36	1	0	0	2	0	0	1	3	1	2	10	5	1	1	2	4	2	2	1	0	0	3	2	4	4	5	5	23	0	Samoningumas	1	0	0	0	0	0	0	0	0	0	1	1	0	0	1	Endokrininiai susirgimai (skydliaukes funkcijos sutrikimai, cukrinis diabetas ir kt.) ;
351	5	1	42	1	1	1	2	0	0	1	3	0	3	5	1	0	0		3	1	5	5	0	0	2	2	2	2	2	2	7	0	Ekstraversija	0	1	0	0	0	0	0	1	1	1	1	0	1	1		Endokrininiai susirgimai (skydliaukes funkcijos sutrikimai, cukrinis diabetas ir kt.) ;Alergines ligos (bronchine astma, sienlige, odos alergines ligos ir kt.) ;Ginekologiniai susirgimai (endometrioze, policistiniu kiausidziu sindromas, mioma ir kt.) ;
352	0	0	32	1	1	0	2	1	1	1	4	0	6	10	5	1	1	2	1	5	3	3	0	0	0	1	1	1	1	1	16		Samoningumas	1	0	0	0	0	0	0	0	0	0	0	0	0	0	0	Ne;
353	3	1	52	1	0	1	2	0	1	1	4		3	10	2	1	0	3	2	2	2	3	0	0	0	3	2	5	4	5	47	0	Samoningumas	1	0	0	0	0	0	1	1	0	0	1	0	0	0	0	sirdies kraujagysliu ligos ar padidejusi ju rizika (arterine hipertenzija (padidejes kraujo spaudimas), cholesterolio padidejimas, daznas sirdies plakimas ir kt.) ;Virskinamojo trakto ligos (refliuksas, gastritas, opalige, dirgliosios zarnos sindromas, hemorojus ir kt.) ;Onkologiniai susirgimai ;
354	3	1	23	1	0	0	1	0	1	0	4	1	4	9	3	1	1	2	3	3	1	1	0	0	0	1	1	1	1	1	18	1	Samoningumas	1	0	0	0	0	0	0	0	1	1	1	0	0	0	0	Nerimas ;Sanariu ir sistemines jungiamojo audinio ligos (artroze, reaktyvusis artritas, psoriatine artropatija, reumatoidinis artritas, sistemine raudonoji vilklige ir kt.) ;
355	5	1	44	1	1	1	1	0	0	0	5	1	4	9	5	1	1	3	3	2	4	4	1	1	2	4	2	4	4	5	1	1	Nuosirdumas	0	0	1	0	0	1	0	0	1	1	1	0	1	1	1	Miego sutrikimai (nemiga, miego apneja, neramiu koju sindromas ir kt.) ;Nerimas ;Alergines ligos (bronchine astma, sienlige, odos alergines ligos ir kt.) ;Sanariu ir sistemines jungiamojo audinio ligos (artroze, reaktyvusis artritas, psoriatine artropatija, reumatoidinis artritas, sistemine raudonoji vilklige ir kt.) ;
356	5	1	43	1	1	0	1	0	1	1	3	0	3	7	5	1	1	2	3	5	4	4	0	0	1	4	2	5	4	4	30	1	Samoningumas	1	0	0	0	0	1	0	1	0	1	1	0	1	1	1	Nerimas ;Virskinamojo trakto ligos (refliuksas, gastritas, opalige, dirgliosios zarnos sindromas, hemorojus ir kt.) ;
357	1	1	51	1	1	0	2	0	0	1	4	0	5	8	5	1	1	2	3	1	3	3	0	0	0	3	1	1	2	2	39	0	Nuosirdumas	0	0	1	0	0	0	0	0	1	0	0	0	0	0	1	Ne;
358	4	1	51	1	1	1	2	0	1	1	4	0	4	8	5	1	1	2	3	2	2	4	1	0	0	4	2	1	4	4	21	0	Samoningumas	1	0	0	0	0	0	1	0	1	0	1	1	1	0	0	Miego sutrikimai (nemiga, miego apneja, neramiu koju sindromas ir kt.) ;Sanariu ir sistemines jungiamojo audinio ligos (artroze, reaktyvusis artritas, psoriatine artropatija, reumatoidinis artritas, sistemine raudonoji vilklige ir kt.) ;
359	0	0	38	1	1	0	1	0	1	0	3		1	9	4	1	1	2	3	5	4	4	0	0	1	3	3	3	3	5	23		Samoningumas	1	0	0	0	0	0	0	0	0	0	0	0	0	0	0	Ne;
360	0	0	27	1	0	0	1	1	0	0	4	0	3	6	3	1	1	2	3	4	3	1	0	0	2	2	1	1	4	1	12		Neuroziskumas	0	0	0	1	0	0	0	0	0	0	0	0	0	0	1	Nerimas ;Depresija;Virskinamojo trakto ligos (refliuksas, gastritas, opalige, dirgliosios zarnos sindromas, hemorojus ir kt.) ;Ginekologiniai susirgimai (endometrioze, policistiniu kiausidziu sindromas, mioma ir kt.) ;
361	0	0	43	1	1	0	1	1	0	1	4	0	3	10	3	1	1	2	3	1	5	2	1	1	1	2	2	2	2	1	30		Samoningumas	1	0	0	0	0	0	0	0	0	0	0	0	0	0	1	sirdies kraujagysliu ligos ar padidejusi ju rizika (arterine hipertenzija (padidejes kraujo spaudimas), cholesterolio padidejimas, daznas sirdies plakimas ir kt.) ;Virskinamojo trakto ligos (refliuksas, gastritas, opalige, dirgliosios zarnos sindromas, hemorojus ir kt.) ;
362	4	1	27	1	0	0	2	1	0	1	2	1	1	9	5	1	1	3	4	3	5	3	1	0	3	1	1	2	5	5	8	1	Samoningumas	1	0	0	0	0	0	0	1	1	1	0	0	0	1	1	Nerimas ;Alergines ligos (bronchine astma, sienlige, odos alergines ligos ir kt.) ;
363	1	1	43	1	1	0	1	0	0	1	3	0	3	8	4	1	0	2	3	4	4	4	0	0	0	4	2	4	5	5	22	0	Samoningumas	1	0	0	0	0	1	0	0	0	0	0	0	0	0	0	Miego sutrikimai (nemiga, miego apneja, neramiu koju sindromas ir kt.) ;
364	0	0	41	1	1	0	2	0	1	1	3	1	4	10	3	1	0	3	3	5	5	5	0	0	1	4	3	3	3	3	23		Samoningumas	1	0	0	0	0	0	0	0	0	0	0	0	0	0	0	Ne;
365	4	1	54	1	0	0	2	0	0	1	4	1	4	7	5	1	1	2	3	2	4	5	0	0	1	2	4	2	4	4	49	1	Samoningumas	1	0	0	0	0	1	0	0	1	1	1	0	1	0	1	Endokrininiai susirgimai (skydliaukes funkcijos sutrikimai, cukrinis diabetas ir kt.) ;sirdies kraujagysliu ligos ar padidejusi ju rizika (arterine hipertenzija (padidejes kraujo spaudimas), cholesterolio padidejimas, daznas sirdies plakimas ir kt.) ;Virskinamojo trakto ligos (refliuksas, gastritas, opalige, dirgliosios zarnos sindromas, hemorojus ir kt.) ;Ginekologiniai susirgimai (endometrioze,…
366	4	1	53	1	1	1	1	1	1	1	3	0	3	8	5	1	0	2	4	3	3	3	0	0	1	2	4	2	4	4	11	0	Samoningumas	1	0	0	0	0	0	0	0	1	1	1	0	0	1	0	Ne;
367	0	0	14	1	0	0	2	0	1	1	4	0	3	8	5	1	0	3	4	3	5	4	0	0	1	3	5	2	4	5	9		Ekstraversija	0	1	0	0	0	0	0	0	0	0	0	0	0	0	1	Ne;
368	2	1	42	1	1	1	1	0	0	1	2	0	4	9	4	1	1	2	2	2	2	4	1	1	1	2	1	1	1	4	32	0	Samoningumas	1	0	0	0	0	0	0	0	0	0	1	0	1	1	1	Ne;
369	0	0	27	1	0	1	2	1	0	1	4	0	5	9	5	1	1	2	4	4	4	4	0	0	0	2	4	4	2	5	13		Atvirumas naujovems	0	0	0	0	1	0	0	0	0	0	0	0	0	0	1	Virskinamojo trakto ligos (refliuksas, gastritas, opalige, dirgliosios zarnos sindromas, hemorojus ir kt.) ;Ginekologiniai susirgimai (endometrioze, policistiniu kiausidziu sindromas, mioma ir kt.) ;
370	0	0	36	1	0	0	2	0	1	0	3	0	4	8	3	1	0	3	3	3	3	5	0	0	0	2	3	1	1	5	25		Ekstraversija	0	1	0	0	0	0	0	0	0	0	0	0	0	0	0	Ne;
371	0	0	25	1	0	0	2	0	0	0	4	0	4	10	3	1	1	3	3	5	4	4	1	0	0	2	4	2	2	4	7		Samoningumas	1	0	0	0	0	0	0	0	0	0	0	0	0	0	1	sirdies kraujagysliu ligos ar padidejusi ju rizika (arterine hipertenzija (padidejes kraujo spaudimas), cholesterolio padidejimas, daznas sirdies plakimas ir kt.) ;
372	8	1	37	1	1	0	2	1	1	1	5	0	6	7	3	1	1	2	3	4	4	5	0	0	0	4	4	5	5	5	7	1	Samoningumas	1	0	0	0	0	1	1	1	1	1	1	1	1	1	1	Nerimas ;Endokrininiai susirgimai (skydliaukes funkcijos sutrikimai, cukrinis diabetas ir kt.) ;
373	0	0	41	1	0	0	2	0	0	0	3	0	4	9	3	1	1	2	3	2	3	2	0	0	1	4	4	2	4	5	19		Ekstraversija	0	1	0	0	0	0	0	0	0	0	0	0	0	0	0	sirdies kraujagysliu ligos ar padidejusi ju rizika (arterine hipertenzija (padidejes kraujo spaudimas), cholesterolio padidejimas, daznas sirdies plakimas ir kt.) ;
374	6	1	38	1	1	0	1	0	0	1	3		4	8	4	1	1	2	2	1	4	5	1	1	1	3	4	1	4	2	27	1	Samoningumas	1	0	0	0	0	1	1	1	1	1	1	0	0	0	1	Endokrininiai susirgimai (skydliaukes funkcijos sutrikimai, cukrinis diabetas ir kt.) ;Ginekologiniai susirgimai (endometrioze, policistiniu kiausidziu sindromas, mioma ir kt.) ;
375	2	1	50	1	1	0	2	0	1	1	4	0	4	3	3	1	1	2	4	2	4	4	1	0	1	2	2	2	4	4	28	1	Samoningumas	1	0	0	0	0	0	0	0	0	1	1	0	0	0	1	Ne;
376	2	1	31	1	1	0	1	1	0	0	4	0	4	10	4	1	1	2	4	5	5	4	0	0	1	1	1	1	4	4	11	1	Atvirumas naujovems	0	0	0	0	1	0	0	1	0	0	0	0	0	1	1	Miego sutrikimai (nemiga, miego apneja, neramiu koju sindromas ir kt.) ;Endokrininiai susirgimai (skydliaukes funkcijos sutrikimai, cukrinis diabetas ir kt.) ;Virskinamojo trakto ligos (refliuksas, gastritas, opalige, dirgliosios zarnos sindromas, hemorojus ir kt.) ;Ginekologiniai susirgimai (endometrioze, policistiniu kiausidziu sindromas, mioma ir kt.) ;
377	0	0	35	1	1	0	2	0	0	0	2	0	3	6	5	1	0	2	3	4	3	2	0	0	0	2	2	1	2	2	5		Nuosirdumas	0	0	1	0	0	0	0	0	0	0	0	0	0	0	0	Ginekologiniai susirgimai (endometrioze, policistiniu kiausidziu sindromas, mioma ir kt.) ;
378	4	1	35	1	0	0	1	1	0	0	4	0	4	10	5	1	1	2	2	2	5	3	0	0	0	4	2	1	5	1	16	1	Nuosirdumas	0	0	1	0	0	1	1	0	1	1	0	0	0	0	1	Depresija;Virskinamojo trakto ligos (refliuksas, gastritas, opalige, dirgliosios zarnos sindromas, hemorojus ir kt.) ;
379	5	1	44	1	1	0	1	0	1	1	2	0	4	8	5	0	0		4	5	4	5	0	0	0	3	1	1	4	2	7	0	Ekstraversija	0	1	0	0	0	0	0	1	1	1	1	1	0	0		Endokrininiai susirgimai (skydliaukes funkcijos sutrikimai, cukrinis diabetas ir kt.) ;
380	0	0	29	1	1	0	1	1	0	0	3	0	3	8	5	1	1	2	3	2	4	1	0	0	0	2	2	4	4	1	3		Samoningumas	1	0	0	0	0	0	0	0	0	0	0	0	0	0	0	Ne;
381	0	0	43	1	0	0	1	0	0	0	1	0	2	9	5	1	1	3	3	4	4	3	0	0	0	3	3	3	3	3	13		Ekstraversija	0	1	0	0	0	0	0	0	0	0	0	0	0	0	0	Miego sutrikimai (nemiga, miego apneja, neramiu koju sindromas ir kt.) ;
382	2	1	42	1	1	0	1	0	0	1	3	0	1	8	4	1	0	2	2	3	4	3	0	0	0	2	1	2	4	1	3	0	Samoningumas	1	0	0	0	0	0	0	0	0	0	0	1	0	1	0	Ne;
383	6	1	68	1	1	0	2	0	1	1	3	1	5	10	3	1	0	3	3	3	4	5	1	1	0	3	1	1	2	1	54	1	Atvirumas naujovems	0	0	0	0	1	1	1	1	0	1	1	0	0	1	1	Endokrininiai susirgimai (skydliaukes funkcijos sutrikimai, cukrinis diabetas ir kt.) ;Miego sutrikimai (nemiga, miego apneja, neramiu koju sindromas ir kt.) ;sirdies kraujagysliu ligos ar padidejusi ju rizika (arterine hipertenzija (padidejes kraujo spaudimas), cholesterolio padidejimas, daznas sirdies plakimas ir kt.) ;
384	0	0	39	1	0	0	2	0	0	0	4	0	5	9	5	1	1	2	3	5	5	5	1	1	0	2	4	2	5	5	21		Samoningumas	1	0	0	0	0	0	0	0	0	0	0	0	0	0	1	Miego sutrikimai (nemiga, miego apneja, neramiu koju sindromas ir kt.) ;sirdies kraujagysliu ligos ar padidejusi ju rizika (arterine hipertenzija (padidejes kraujo spaudimas), cholesterolio padidejimas, daznas sirdies plakimas ir kt.) ;Virskinamojo trakto ligos (refliuksas, gastritas, opalige, dirgliosios zarnos sindromas, hemorojus ir kt.) ;Alergines ligos (bronchine astma, sienlige, odos alergi…
385	0	0	37	1	1	0	1	0	1	1	2	0	3	7	4	1	1	1	4	3	4	1	1	1	2	2	1	1	2	1	21		Atvirumas naujovems	0	0	0	0	1	0	0	0	0	0	0	0	0	0	1	Ne;
386	0	0	45	1	0	0	2	0	1	0	3	1	4	6	3	1	1	3	3	3	3	2	1	1	0	3	1	1	2	2	25		Samoningumas	1	0	0	0	0	0	0	0	0	0	0	0	0	0	1	Miego sutrikimai (nemiga, miego apneja, neramiu koju sindromas ir kt.) ;Nerimas ;sirdies kraujagysliu ligos ar padidejusi ju rizika (arterine hipertenzija (padidejes kraujo spaudimas), cholesterolio padidejimas, daznas sirdies plakimas ir kt.) ;
387	0	0	44	1	0	1	2	0	0	0	5	0	4	9	4	1	1	3	3	3	3	3	0	0	0	2	2	4	4	5	8		Nuosirdumas	0	0	1	0	0	0	0	0	0	0	0	0	0	0	0	Virskinamojo trakto ligos (refliuksas, gastritas, opalige, dirgliosios zarnos sindromas, hemorojus ir kt.) ;
388	6	1	43	1	1	0	2	0	0	0	4	1	4	7	5	1	0	2	3	5	5	5	0	0	1	4	4	4	4	5	15	1	Samoningumas	1	0	0	0	0	0	1	0	1	1	1	1	1	1	0	Virskinamojo trakto ligos (refliuksas, gastritas, opalige, dirgliosios zarnos sindromas, hemorojus ir kt.) ;Ginekologiniai susirgimai (endometrioze, policistiniu kiausidziu sindromas, mioma ir kt.) ;
389	0	0	31	1	1	0	1	1	0	0	4	0	6	10	5	1	1	3	3	1	2	2	1	1	1	1	1	1	1	2	21		Samoningumas	1	0	0	0	0	0	0	0	0	0	0	0	0	0	1	Virskinamojo trakto ligos (refliuksas, gastritas, opalige, dirgliosios zarnos sindromas, hemorojus ir kt.) ;
390	3	1	35	1	1	0	2	0	0	0	3	0	2	7	5	1	0	3	3	5	5	5	0	0	2	3	1	1	2	2	15	0	Neuroziskumas	0	0	0	1	0	0	0	0	1	0	1	0	1	1	0	Ne;
391	0	0	36	1	1	0	2	0	0	0	4	0	5	10	4	1	0	2	4	5	5	3	0	0	3	3	1	3	3	3	36		Samoningumas	1	0	0	0	0	0	0	0	0	0	0	0	0	0	0	Ne;
392	1	1	38	1	0	0	2	0	0	0	3	0	1	10	3	1	0	1	3	1	3	3	0	0	2	3	2	5	5	5	15	0	Ekstraversija	0	1	0	0	0	0	0	1	0	0	0	0	0	0	0	Ademeoze;
393	0	0	36	1	1	0	2	0	0	0	3		3	9	5	1	1	2	3	4	4	3	0	0	2	2	1	1	2	4	16		Nuosirdumas	0	0	1	0	0	0	0	0	0	0	0	0	0	0	1	Virskinamojo trakto ligos (refliuksas, gastritas, opalige, dirgliosios zarnos sindromas, hemorojus ir kt.) ;Alergines ligos (bronchine astma, sienlige, odos alergines ligos ir kt.) ;Odos ligos (psoriaze, egzema ir kt.) ;
394	4	1	50	1	1	0	1	0	1	1	4	0	4	8	4	0	0		3	2	4	4	0	0	1	4	4	1	4	1	34	1	Samoningumas	1	0	0	0	0	1	0	1	1	0	0	0	0	1		Virskinamojo trakto ligos (refliuksas, gastritas, opalige, dirgliosios zarnos sindromas, hemorojus ir kt.) ;Alergines ligos (bronchine astma, sienlige, odos alergines ligos ir kt.) ;Ginekologiniai susirgimai (endometrioze, policistiniu kiausidziu sindromas, mioma ir kt.) ;Miego sutrikimai (nemiga, miego apneja, neramiu koju sindromas ir kt.) ;
395	0	0	33	1	1	0	1	0	0	1	2	0	3	7	2	1	1	2	2	3	3	2	0	0	0	1	1	1	2	1	9		Samoningumas	1	0	0	0	0	0	0	0	0	0	0	0	0	0	0	Nerimas ;
396	3	1	35	1	1	0	1	0	1	1	2	0	2	7	5	1	0	3	4	4	4	4	0	0	2	2	2	2	2	2	5	0	Samoningumas	1	0	0	0	0	0	0	0	1	1	1	0	0	0	0	Ne;Nerimas ;
397	1	1	33	1	1	0	2	0	1	1	3	0	3	10	2	1	1	2	4	1	2	2	1	1	3	3	4	4	4	4	17	0	Nuosirdumas	0	0	1	0	0	0	1	0	0	0	0	0	0	0	1	Ne;
398	0	0	44	1	1	0	1	1	1	0	1	0	2	7	5	1	0	2	2	3	3	3	0	0	0	1	1	1	1	1	26		Samoningumas	1	0	0	0	0	0	0	0	0	0	0	0	0	0	0	Ginekologiniai susirgimai (endometrioze, policistiniu kiausidziu sindromas, mioma ir kt.) ;
399	3	1	26	1	1	1	2	0	0	1	3	1	4	9	4	1	1	2	3	2	2	2	1	1	1	3	2	4	2	5	8	1	Samoningumas	1	0	0	0	0	0	0	1	0	0	1	0	1	1	1	Miego sutrikimai (nemiga, miego apneja, neramiu koju sindromas ir kt.) ;Nerimas ;
400	0	0	25	1	1	0	1	0	0	1	3	0	4	8	4	1	1	2	3	4	5	1	0	0	1	2	2	2	4	2	11		Ekstraversija	0	1	0	0	0	0	0	0	0	0	0	0	0	0	1	Miego sutrikimai (nemiga, miego apneja, neramiu koju sindromas ir kt.) ;Nerimas ;Virskinamojo trakto ligos (refliuksas, gastritas, opalige, dirgliosios zarnos sindromas, hemorojus ir kt.) ;Odos ligos (psoriaze, egzema ir kt.) ;
401	0	0	24	1	0	1	1	1	0	0	4	0	3	7	3	0	0		4	2	4	4	0	0	1	2	1	5	4	5	18		Ekstraversija	0	1	0	0	0	0	0	0	0	0	0	0	0	0		Endokrininiai susirgimai (skydliaukes funkcijos sutrikimai, cukrinis diabetas ir kt.) ;Nerimas ;
402	1	1	34	1	1	0	2	1	0	1	3	0	3	8	5	1	1	2	4	2	3	2	1	1	2	2	2	2	4	2	14	1	Nuosirdumas	0	0	1	0	0	0	0	1	0	0	0	0	0	0	1	Ne;
403	5	1	43	1	1	0	1	0	0	1	2	0	3	8	4	1	1	2	3	2	2	2	1	1	0	4	2	1	4	2	28	1	Samoningumas	1	0	0	0	0	0	0	1	0	1	1	1	0	1	1	Ginekologiniai susirgimai (endometrioze, policistiniu kiausidziu sindromas, mioma ir kt.) ;
404	2	1	27	1	1	0	1	0	0	0	3	0	1	10	2	1	0	2	4	4	2	4	0	0	0	3	4	4	5	4	14	0	Nuosirdumas	0	0	1	0	0	1	0	0	0	0	1	0	0	0	1	Nerimas ;sirdies kraujagysliu ligos ar padidejusi ju rizika (arterine hipertenzija (padidejes kraujo spaudimas), cholesterolio padidejimas, daznas sirdies plakimas ir kt.) ;
405	4	1	31	1	1	0	1	0	0	1	2	0	2	9	5	1	1	2	2	4	4	3	0	0	1	3	3	2	4	2	11	1	Samoningumas	1	0	0	0	0	0	0	0	1	1	1	1	0	0	1	Ginekologiniai susirgimai (endometrioze, policistiniu kiausidziu sindromas, mioma ir kt.) ;
406	6	1	27	1	1	1	1	0	1	1	2	0	6	8	3	0	0		2	3	3	1	0	0	0	1	2	2	2	1	4	1	Samoningumas	1	0	0	0	0	1	0	1	1	1	1	0	1	1		Endokrininiai susirgimai (skydliaukes funkcijos sutrikimai, cukrinis diabetas ir kt.) ;Alergines ligos (bronchine astma, sienlige, odos alergines ligos ir kt.) ;
407	3	1	22	1	0	1	1	0	0	1	5	0	4	3	4	1	1	3	4	2	4	4	0	0	3	1	1	2	1	1	8	0	Nuosirdumas	0	0	1	0	0	0	1	0	0	1	1	0	1	0	1	Miego sutrikimai (nemiga, miego apneja, neramiu koju sindromas ir kt.) ;Depresija;Nerimas ;Kiti neurologiniai susirgimai (epilepsija, issetine skleroze, insultas ir kt.) ;
408	0	0	37	1	1	1	1	1	0	1	4	1	4	9	4	1	1	2	4	2	1	1	1	1	1	4	1	2	5	2	32		Atvirumas naujovems	0	0	0	0	1	0	0	0	0	0	0	0	0	0	1	Depresija;Kiti neurologiniai susirgimai (epilepsija, issetine skleroze, insultas ir kt.) ;sirdies kraujagysliu ligos ar padidejusi ju rizika (arterine hipertenzija (padidejes kraujo spaudimas), cholesterolio padidejimas, daznas sirdies plakimas ir kt.) ;Virskinamojo trakto ligos (refliuksas, gastritas, opalige, dirgliosios zarnos sindromas, hemorojus ir kt.) ;Alergines ligos (bronchine astma, sie…
409	2	1	29	1	1	0	2	1	0	0	2	0	3	8	2	0	0		4	4	4	3	0	0	0	2	2	4	4	2	13	0	Ekstraversija	0	1	0	0	0	0	0	0	0	1	1	0	0	0		Ne;
410	2	1	42	2	1	0	1	0	0	0	4	0	4	10	4	1	1	2	3	2	4	2	1	0	1	2	4	1	4	3	33	0	Nuosirdumas	0	0	1	0	0	0	1	0	0	0	1	0	0	0	0	Nerimas ;sirdies kraujagysliu ligos ar padidejusi ju rizika (arterine hipertenzija (padidejes kraujo spaudimas), cholesterolio padidejimas, daznas sirdies plakimas ir kt.) ;
411	0	0	26	1	1	0	1	0	0	1	4	0	1	10	5	1	1	2	3	4	3	3	1	1	1	1	1	1	1	1	7		Nuosirdumas	0	0	1	0	0	0	0	0	0	0	0	0	0	0	1	Nerimas ;
412	2	1	30	1	1	0	1	0	0	1	3	0	1	10	4	1	1	3	4	2	5	3	0	0	2	1	2	2	2	1	18	0	Samoningumas	1	0	0	0	0	0	0	1	1	0	0	0	0	0	1	Virskinamojo trakto ligos (refliuksas, gastritas, opalige, dirgliosios zarnos sindromas, hemorojus ir kt.) ;Alergines ligos (bronchine astma, sienlige, odos alergines ligos ir kt.) ;
413	0	0	37	1	1	0	1	0	0	1	3	0	3	6	4	1	1	2	2	4	5	5	0	0	0	4	2	1	2	2	21		Samoningumas	1	0	0	0	0	0	0	0	0	0	0	0	0	0	1	Odos ligos (psoriaze, egzema ir kt.) ;
414	1	1	37	1	1	1	1	0	0	1	3	0	2	10	3	1	1	2	3	5	4	3	0	0	0	2	4	4	4	5	32	0	Samoningumas	1	0	0	0	0	0	0	0	1	0	0	0	0	0	0	Kiti neurologiniai susirgimai (epilepsija, issetine skleroze, insultas ir kt.) ;Endokrininiai susirgimai (skydliaukes funkcijos sutrikimai, cukrinis diabetas ir kt.) ;sirdies kraujagysliu ligos ar padidejusi ju rizika (arterine hipertenzija (padidejes kraujo spaudimas), cholesterolio padidejimas, daznas sirdies plakimas ir kt.) ;
415	2	1	48	1	1	0	1	0	0	0	3	0	2	9	5	1	1	3	4	4	5	4	0	0	3	4	4	2	4	5	24	1	Nuosirdumas	0	0	1	0	0	0	0	1	1	0	0	0	1	0	1	Ne;
416	0	0	39	1	1	0	1	0	1	1	5	0	4	9	3	1	1	3	2	4	5	3	0	0	0	4	5	1	1	5	26		Nuosirdumas	0	0	1	0	0	0	0	0	0	0	0	0	0	0	0	Ne;Virskinamojo trakto ligos (refliuksas, gastritas, opalige, dirgliosios zarnos sindromas, hemorojus ir kt.) ;
417	2	1	28	1	1	1	1	1	0	0	3	0	2	7	5	1	1	2	3	5	4	4	0	0	0	2	2	4	4	4	5	0	Nuosirdumas	0	0	1	0	0	1	1	0	0	0	0	0	0	0	1	Endokrininiai susirgimai (skydliaukes funkcijos sutrikimai, cukrinis diabetas ir kt.) ;
418	1	1	29	1	1	0	1	0	0	0	4	0	4	10	4	1	1	3	3	2	3	2	0	0	0	1	1	1	1	2	13	0	Nuosirdumas	0	0	1	0	0	0	0	1	0	0	0	0	0	0	0	Ginekologiniai susirgimai (endometrioze, policistiniu kiausidziu sindromas, mioma ir kt.) ;
419	0	0	66	1	1	0	1	0	1	1	4	0	1	5	4	1	0	2	3	5	5	4	0	0	0	3	3	3	2	3	48		Samoningumas	1	0	0	0	0	0	0	0	0	0	0	0	0	0	0	Nerimas ;Virskinamojo trakto ligos (refliuksas, gastritas, opalige, dirgliosios zarnos sindromas, hemorojus ir kt.) ;
420	0	0	29	1	1	0	1	0	0	0	2	0	2	5	3	1	1	2	3	2	3	2	1	0	0	2	4	1	2	4	3		Samoningumas	1	0	0	0	0	0	0	0	0	0	0	0	0	0	1	Nerimas ;sirdies kraujagysliu ligos ar padidejusi ju rizika (arterine hipertenzija (padidejes kraujo spaudimas), cholesterolio padidejimas, daznas sirdies plakimas ir kt.) ;
421	0	0	40	1	1	1	2	0	0	0	2	1	3	9	4	1	0	2	3	5	4	4	1	1	0	3	3	3	3	2	26		Samoningumas	1	0	0	0	0	0	0	0	0	0	0	0	0	0	1	Ne;
422	5	1	38	1	1	0	2	0	1	1	3	0	3	7	2	1	1	2	3	4	3	4	0	0	1	2	2	2	2	2	12	0	Samoningumas	1	0	0	0	0	1	0	0	0	1	1	1	1	1	1	Ne;
423	2	1	35	1	0	0	1	1	0	0	4	1	4	10	5	1	1	2	3	5	4	2	0	0	1	1	1	1	4	2	17	1	Nuosirdumas	0	0	1	0	0	0	0	0	1	0	0	0	1	1	1	Miego sutrikimai (nemiga, miego apneja, neramiu koju sindromas ir kt.) ;sirdies kraujagysliu ligos ar padidejusi ju rizika (arterine hipertenzija (padidejes kraujo spaudimas), cholesterolio padidejimas, daznas sirdies plakimas ir kt.) ;Virskinamojo trakto ligos (refliuksas, gastritas, opalige, dirgliosios zarnos sindromas, hemorojus ir kt.) ;Odos ligos (psoriaze, egzema ir kt.) ;Ginekologiniai su…
424	0	0	39	1	1	0	2	0	0	0	3	1	3	10	5	1	1	1	4	1	4	3	1	1	1	1	1	1	1	1	31		Samoningumas	1	0	0	0	0	0	0	0	0	0	0	0	0	0	1	Endokrininiai susirgimai (skydliaukes funkcijos sutrikimai, cukrinis diabetas ir kt.) ;Virskinamojo trakto ligos (refliuksas, gastritas, opalige, dirgliosios zarnos sindromas, hemorojus ir kt.) ;
425	0	0	48	1	1	0	1	0	1	1	3	0	3	8	3	1	1	1	2	5	3	3	0	0	0	2	2	2	2	4	26		Ekstraversija	0	1	0	0	0	0	0	0	0	0	0	0	0	0	1	Virskinamojo trakto ligos (refliuksas, gastritas, opalige, dirgliosios zarnos sindromas, hemorojus ir kt.) ;Sanariu ir sistemines jungiamojo audinio ligos (artroze, reaktyvusis artritas, psoriatine artropatija, reumatoidinis artritas, sistemine raudonoji vilklige ir kt.) ;
426	0	0	50	1	1	1	1	0	1	1	1	0	4	7	5	1	1	3	4	2	4	3	0	0	2	4	1	1	2	1	47		Samoningumas	1	0	0	0	0	0	0	0	0	0	0	0	0	0	1	Ne;
427	0	0	54	1	1	1	1	0	1	1	3	0	3	10	3	1	1	2	3	2	2	2	0	0	0	2	2	4	2	3	39		Samoningumas	1	0	0	0	0	0	0	0	0	0	0	0	0	0	0	Endokrininiai susirgimai (skydliaukes funkcijos sutrikimai, cukrinis diabetas ir kt.) ;
428	1	1	31	1	1	0	2	0	0	0	5	1	6	7	4	1	1	2	3	4	4	3	1	1	2	2	2	2	4	5	17	1	Samoningumas	1	0	0	0	0	0	0	0	0	1	0	0	0	0	1	Miego sutrikimai (nemiga, miego apneja, neramiu koju sindromas ir kt.) ;Nerimas ;Depresija;Virskinamojo trakto ligos (refliuksas, gastritas, opalige, dirgliosios zarnos sindromas, hemorojus ir kt.) ;Endokrininiai susirgimai (skydliaukes funkcijos sutrikimai, cukrinis diabetas ir kt.) ;
429	0	0	48	1	1	1	2	0	0	1	4	0	4	10	5	1	1	2	3	4	5	5	0	0	0	1	2	1	2	2	32		Samoningumas	1	0	0	0	0	0	0	0	0	0	0	0	0	0	0	Miego sutrikimai (nemiga, miego apneja, neramiu koju sindromas ir kt.) ;sirdies kraujagysliu ligos ar padidejusi ju rizika (arterine hipertenzija (padidejes kraujo spaudimas), cholesterolio padidejimas, daznas sirdies plakimas ir kt.) ;Ginekologiniai susirgimai (endometrioze, policistiniu kiausidziu sindromas, mioma ir kt.) ;
430	2	1	38	1	1	0	2	0	1	1	3	0	2	10	5	1	1	1	3	1	1	2	1	1	1	4	4	4	4	4	31	0	Samoningumas	1	0	0	0	0	0	0	0	1	0	1	0	0	0	1	Ne;
431	2	1	48	1	1	0	1	0	1	1	2	0	1	8	3	1	1	2	3	5	4	3	0	0	0	1	2	1	2	2	13	1	Samoningumas	1	0	0	0	0	0	0	0	0	1	1	0	0	0	1	sirdies kraujagysliu ligos ar padidejusi ju rizika (arterine hipertenzija (padidejes kraujo spaudimas), cholesterolio padidejimas, daznas sirdies plakimas ir kt.) ;Odos ligos (psoriaze, egzema ir kt.) ;Ginekologiniai susirgimai (endometrioze, policistiniu kiausidziu sindromas, mioma ir kt.) ;
432	3	1	30	1	1	0	2	1	0	0	4		3	9	2	1	0	2	3	4	2	3	0	0	1	3	3	1	2	2	12	0	Nuosirdumas	0	0	1	0	0	0	1	1	0	0	1	0	0	0	0	Virskinamojo trakto ligos (refliuksas, gastritas, opalige, dirgliosios zarnos sindromas, hemorojus ir kt.) ;Alergines ligos (bronchine astma, sienlige, odos alergines ligos ir kt.) ;Ginekologiniai susirgimai (endometrioze, policistiniu kiausidziu sindromas, mioma ir kt.) ;
433	0	0	32	1	1	0	2	0	1	1	3		4	9	4	1	1	2	3	3	3	2	0	0	0	2	2	2	2	2	27		Samoningumas	1	0	0	0	0	0	0	0	0	0	0	0	0	0	0	Endokrininiai susirgimai (skydliaukes funkcijos sutrikimai, cukrinis diabetas ir kt.) ;Odos ligos (psoriaze, egzema ir kt.) ;
434	0	0	38	1	1	0	2	0	0	1	3	0	4	7	3	1	1	2	3	4	4	3	0	0	2	2	2	1	2	1	15		Nuosirdumas	0	0	1	0	0	0	0	0	0	0	0	0	0	0	1	Miego sutrikimai (nemiga, miego apneja, neramiu koju sindromas ir kt.) ;sirdies kraujagysliu ligos ar padidejusi ju rizika (arterine hipertenzija (padidejes kraujo spaudimas), cholesterolio padidejimas, daznas sirdies plakimas ir kt.) ;Ginekologiniai susirgimai (endometrioze, policistiniu kiausidziu sindromas, mioma ir kt.) ;
435	3	1	47	1	1	0	1	0	0	1	3	0	4	7	3	1	1	2	4	1	4	4	1	0	0	1	1	1	4	2	26	1	Samoningumas	1	0	0	0	0	0	0	0	1	0	1	0	0	1	1	Ne;
436	1	1	44	1	1	1	1	0	0	1	3	0	4	8	4	1	1	2	3	4	4	2	0	0	0	2	2	2	4	1	17	1	Samoningumas	1	0	0	0	0	0	0	1	0	0	0	0	0	0	1	Ginekologiniai susirgimai (endometrioze, policistiniu kiausidziu sindromas, mioma ir kt.) ;sirdies kraujagysliu ligos ar padidejusi ju rizika (arterine hipertenzija (padidejes kraujo spaudimas), cholesterolio padidejimas, daznas sirdies plakimas ir kt.) ;
437	0	0	45	1	1	0	1	0	0	0	4	0	4	9	5	1	1	2	4	2	3	3	0	0	1	2	2	2	2	2	39		Samoningumas	1	0	0	0	0	0	0	0	0	0	0	0	0	0	0	Endokrininiai susirgimai (skydliaukes funkcijos sutrikimai, cukrinis diabetas ir kt.) ;Miego sutrikimai (nemiga, miego apneja, neramiu koju sindromas ir kt.) ;Alergines ligos (bronchine astma, sienlige, odos alergines ligos ir kt.) ;
438	3	1	32	2	1	0	1	0	1	0	3	0	3	7	4	1	1	2	4	2	4	4	1	1	2	2	1	1	4	1	26	1	Neuroziskumas	0	0	0	1	0	0	1	1	0	0	1	0	0	0	1	Ne;
439	2	1	33	1	1	0	2	0	0	0	4	0	2	6	3	1	1	1	4	5	4	4	0	0	1	1	1	1	1	1	23	1	Samoningumas	1	0	0	0	0	0	0	0	0	1	1	0	1	0	1	Nerimas ;
440	0	0	36	1	1	0	1	1	0	1	2	0	3	8	4	1	1	2	3	4	5	4	1	1	2	3	4	5	4	5	20		Ekstraversija	0	1	0	0	0	0	0	0	0	0	0	0	0	0	1	Ne;
441	0	0	45	1	0	1	2	0	1	1	3	0	4	8	4	1	1	2	3	3	4	5	0	0	1	3	2	2	2	4	35		Samoningumas	1	0	0	0	0	0	0	0	0	0	0	0	0	0	1	sirdies kraujagysliu ligos ar padidejusi ju rizika (arterine hipertenzija (padidejes kraujo spaudimas), cholesterolio padidejimas, daznas sirdies plakimas ir kt.) ;
442	3	1	53	1	1	1	2	0	1	0	5	0	4	10	5	1	1	2	4	3	4	4	1	0	3	4	4	4	4	5	23	1	Samoningumas	1	0	0	0	0	0	0	1	0	1	1	0	0	0	1	Nerimas ;Miego sutrikimai (nemiga, miego apneja, neramiu koju sindromas ir kt.) ;Depresija;sirdies kraujagysliu ligos ar padidejusi ju rizika (arterine hipertenzija (padidejes kraujo spaudimas), cholesterolio padidejimas, daznas sirdies plakimas ir kt.) ;Virskinamojo trakto ligos (refliuksas, gastritas, opalige, dirgliosios zarnos sindromas, hemorojus ir kt.) ;Ginekologiniai susirgimai (endometri…
443	0	0	33	1	0	0	2	1	0	0	3	0	3	10	4	1	1	2	4	5	5	5	0	0	0	2	2	2	4	5	3		Samoningumas	1	0	0	0	0	0	0	0	0	0	0	0	0	0	0	Odos ligos (psoriaze, egzema ir kt.) ;
444	6	1	39	1	1	0	2	0	0	1	3	0	4	9	5	1	1	3	4	2	4	1	0	0	1	4	4	2	4	1	5	1	Samoningumas	1	0	0	0	0	1	0	1	1	1	1	0	1	1	1	Ne;
445	0	0	39	1	1	0	2	0	1	1	2	0	5	4	1	1	0	2	3	5	4	4	0	0	1	5	4	2	5	5	25		Samoningumas	1	0	0	0	0	0	0	0	0	0	0	0	0	0	1	Ne;
446	4	1	34	1	1	0	2	0	0	0	5	0	6	10	5	1	1	2	4	4	4	4	1	1	1	1	1	1	4	1	20	0	Samoningumas	1	0	0	0	0	0	0	1	0	1	1	0	1	1	1	Nerimas ;Endokrininiai susirgimai (skydliaukes funkcijos sutrikimai, cukrinis diabetas ir kt.) ;Depresija;Virskinamojo trakto ligos (refliuksas, gastritas, opalige, dirgliosios zarnos sindromas, hemorojus ir kt.) ;Odos ligos (psoriaze, egzema ir kt.) ;
447	0	0	24	1	0	1	2	0	0	1	3	0	6	10	5	1	1	2	2	4	4	1	0	0	1	1	1	2	1	2	10		Samoningumas	1	0	0	0	0	0	0	0	0	0	0	0	0	0	1	Ne;
448	2	1	26	1	1	0	1	0	1	1	2	0	2	8	4	1	1	2	4	4	1	2	0	0	1	2	2	2	2	1	21	1	Atvirumas naujovems	0	0	0	0	1	0	0	0	0	1	1	0	1	0	1	Nerimas ;Odos ligos (psoriaze, egzema ir kt.) ;Virskinamojo trakto ligos (refliuksas, gastritas, opalige, dirgliosios zarnos sindromas, hemorojus ir kt.) ;
449	5	1	45	1	1	1	1	0	1	0	3	1	6	10	3	1	1	3	3	4	4	2	1	1	1	5	4	2	4	4	20	1	Ekstraversija	0	1	0	0	0	0	1	0	0	1	1	1	1	1	1	Virskinamojo trakto ligos (refliuksas, gastritas, opalige, dirgliosios zarnos sindromas, hemorojus ir kt.) ;
450	0	0	37	1	1	0	2	0	1	1	3	1	5	10	5	1	1	4	4	5	1	1	1	0	3	3	3	1	1	1	8		Samoningumas	1	0	0	0	0	0	0	0	0	0	0	0	0	0	1	Ne;
451	0	0	31	2	1	1	1	0	0	0	5	0	2	8	3	1	0	2	3	5	5	5	0	0	0	3	3	3	3	3	6		Neuroziskumas	0	0	0	1	0	0	0	0	0	0	0	0	0	0	0	Nerimas ;Depresija;sirdies kraujagysliu ligos ar padidejusi ju rizika (arterine hipertenzija (padidejes kraujo spaudimas), cholesterolio padidejimas, daznas sirdies plakimas ir kt.) ;
452	0	0	30	2	1	0	1	1	1	0	3	0	2	5	3	1	1	2	3	4	2	2	0	0	1	2	2	4	4	1	2		Ekstraversija	0	1	0	0	0	0	0	0	0	0	0	0	0	0	0	Nerimas ;
453	0	0	34	1	0	0	1	0	1	0	4	0	3	10	4	1	0	3	3	3	3	3	0	0	0	3	3	2	3	4	7		Nuosirdumas	0	0	1	0	0	0	0	0	0	0	0	0	0	0	0	Virskinamojo trakto ligos (refliuksas, gastritas, opalige, dirgliosios zarnos sindromas, hemorojus ir kt.) ;Alergines ligos (bronchine astma, sienlige, odos alergines ligos ir kt.) ;
454	5	1	50	1	0	0	1	0	0	0	4	0	3	10	4	1	1	2	3	2	4	4	1	1	1	4	2	2	4	4	33	1	Ekstraversija	0	1	0	0	0	1	0	1	1	1	0	1	0	0	1	Miego sutrikimai (nemiga, miego apneja, neramiu koju sindromas ir kt.) ;sirdies kraujagysliu ligos ar padidejusi ju rizika (arterine hipertenzija (padidejes kraujo spaudimas), cholesterolio padidejimas, daznas sirdies plakimas ir kt.) ;Ginekologiniai susirgimai (endometrioze, policistiniu kiausidziu sindromas, mioma ir kt.) ;
455	3	1	26	1	1	1	1	1	0	0	4	1	6	8	3	1	1	2	3	2	2	2	1	1	2	3	3	3	3	3	14	1	Ekstraversija	0	1	0	0	0	0	1	0	0	1	1	0	0	0	1	Depresija;Endokrininiai susirgimai (skydliaukes funkcijos sutrikimai, cukrinis diabetas ir kt.) ;Ginekologiniai susirgimai (endometrioze, policistiniu kiausidziu sindromas, mioma ir kt.) ;
456	0	0	37	1	1	1	2	0	0	0	3	0	4	8	2	1	1	2	3	4	5	4	0	0	0	3	2	2	2	4	22		Samoningumas	1	0	0	0	0	0	0	0	0	0	0	0	0	0	0	Ne;
457	2	1	53	1	0	1	2	0	0	1	5	0	3	8	5	1	1	2	3	2	4	3	1	1	0	4	2	2	2	1	18	1	Samoningumas	1	0	0	0	0	0	0	0	0	1	1	0	1	0	1	Miego sutrikimai (nemiga, miego apneja, neramiu koju sindromas ir kt.) ;Nerimas ;Endokrininiai susirgimai (skydliaukes funkcijos sutrikimai, cukrinis diabetas ir kt.) ;sirdies kraujagysliu ligos ar padidejusi ju rizika (arterine hipertenzija (padidejes kraujo spaudimas), cholesterolio padidejimas, daznas sirdies plakimas ir kt.) ;Virskinamojo trakto ligos (refliuksas, gastritas, opalige, dirglios…
458	0	0	40	1	0	0	2	1	0	0	5	0	2	8	3	1	1	2	4	5	5	5	0	0	0	3	3	1	5	3	5		Ekstraversija	0	1	0	0	0	0	0	0	0	0	0	0	0	0	0	Odos ligos (psoriaze, egzema ir kt.) ;Ginekologiniai susirgimai (endometrioze, policistiniu kiausidziu sindromas, mioma ir kt.) ;
459	0	0	38	1	0	0	1	0	0	0	4	0	3	9	2	1	1	2	4	3	3	3	0	0	0	3	2	4	2	4	1		Ekstraversija	0	1	0	0	0	0	0	0	0	0	0	0	0	0	1	Virskinamojo trakto ligos (refliuksas, gastritas, opalige, dirgliosios zarnos sindromas, hemorojus ir kt.) ;
460	3	1	39	1	1	0	2	0	0	0	3	0	1	8	3	1	1	2	3	4	4	4	0	0	0	2	2	2	2	4	14	0	Nuosirdumas	0	0	1	0	0	0	0	1	0	0	0	1	1	1	1	Miego sutrikimai (nemiga, miego apneja, neramiu koju sindromas ir kt.) ;Virskinamojo trakto ligos (refliuksas, gastritas, opalige, dirgliosios zarnos sindromas, hemorojus ir kt.) ;
461	0	0	50	1	0	0	2	0	1	1	5	0	4	9	5	1	1	2	4	1	3	5	0	0	1	2	2	4	4	5	40		Samoningumas	1	0	0	0	0	0	0	0	0	0	0	0	0	0	1	Virskinamojo trakto ligos (refliuksas, gastritas, opalige, dirgliosios zarnos sindromas, hemorojus ir kt.) ;Alergines ligos (bronchine astma, sienlige, odos alergines ligos ir kt.) ;Sanariu ir sistemines jungiamojo audinio ligos (artroze, reaktyvusis artritas, psoriatine artropatija, reumatoidinis artritas, sistemine raudonoji vilklige ir kt.) ;sirdies kraujagysliu ligos ar padidejusi ju rizika (…
462	2	1	44	1	1	1	2	0	0	1	3	0	3	8	5	1	1	2	2	1	2	2	1	1	0	3	3	3	3	3	31	0	Samoningumas	1	0	0	0	0	0	1	0	0	0	0	1	1	0	1	Ginekologiniai susirgimai (endometrioze, policistiniu kiausidziu sindromas, mioma ir kt.) ;
463	2	1	38	1	1	0	1	0	0	1	2	0	4	5	3	1	1	2	2	3	4	3	1	0	1	2	2	2	2	2	18	0	Samoningumas	1	0	0	0	0	0	0	1	0	0	1	0	0	0	1	Endokrininiai susirgimai (skydliaukes funkcijos sutrikimai, cukrinis diabetas ir kt.) ;
464	0	0	24	1	0	0	2	1	0	0	4	0	3	9	5	1	1	3	4	3	3	3	0	0	2	3	2	1	4	4	6		Samoningumas	1	0	0	0	0	0	0	0	0	0	0	0	0	0	1	Endokrininiai susirgimai (skydliaukes funkcijos sutrikimai, cukrinis diabetas ir kt.) ;Virskinamojo trakto ligos (refliuksas, gastritas, opalige, dirgliosios zarnos sindromas, hemorojus ir kt.) ;
465	4	1	34	1	1	0	2	0	0	1	3	0	3	6	3	1	1	2	3	4	3	1	0	0	2	1	1	1	2	1	29	1	Nuosirdumas	0	0	1	0	0	0	0	1	1	0	1	0	0	1	1	Ne;
466	3	1	52	1	0	0	1	0	1	1	4	0	4	9	3	1	1	3	4	1	2	4	0	0	1	1	1	1	1	1	35	1	Samoningumas	1	0	0	0	0	0	0	1	0	0	1	0	0	1	1	Sanariu ir sistemines jungiamojo audinio ligos (artroze, reaktyvusis artritas, psoriatine artropatija, reumatoidinis artritas, sistemine raudonoji vilklige ir kt.) ;Alergines ligos (bronchine astma, sienlige, odos alergines ligos ir kt.) ;Ginekologiniai susirgimai (endometrioze, policistiniu kiausidziu sindromas, mioma ir kt.) ;
467	2	1	25	1	1	0	2	0	0	1	3	1	6	6	2	1	1	2	3	1	3	2	1	1	1	1	1	1	4	1	20	0	Samoningumas	1	0	0	0	0	0	1	0	0	0	1	0	1	0	1	Nerimas ;Alergines ligos (bronchine astma, sienlige, odos alergines ligos ir kt.) ;
468	4	1	26	1	1	1	1	0	1	1	5	0	2	7	4	1	1	2	3	4	4	2	1	1	1	1	1	1	2	1	4	1	Atvirumas naujovems	0	0	0	0	1	0	1	1	0	1	1	0	0	0	1	Nerimas ;Depresija;Virskinamojo trakto ligos (refliuksas, gastritas, opalige, dirgliosios zarnos sindromas, hemorojus ir kt.) ;Ginekologiniai susirgimai (endometrioze, policistiniu kiausidziu sindromas, mioma ir kt.) ;
469	0	0	42	1	1	1	1	0	0	1	2	0	2	6	5	1	1	2	2	3	3	3	0	0	0	1	1	1	1	2	5		Samoningumas	1	0	0	0	0	0	0	0	0	0	0	0	0	0	0	sirdies kraujagysliu ligos ar padidejusi ju rizika (arterine hipertenzija (padidejes kraujo spaudimas), cholesterolio padidejimas, daznas sirdies plakimas ir kt.) ;
470	2	1	34	1	1	0	1	0	0	1	3	0	2	8	4	1	1	2	3	4	4	4	0	0	0	2	4	4	5	2	23	0	Atvirumas naujovems	0	0	0	0	1	0	0	1	0	0	1	0	0	0	0	Virskinamojo trakto ligos (refliuksas, gastritas, opalige, dirgliosios zarnos sindromas, hemorojus ir kt.) ;Plauciu sarkoidoze;
[truncated: 2 more columns]
